# Supplementary material for: RNA-Seq Analysis of Differential Splice Junction Usage and Intron Retentions by DEXSeq
Source: PLoS One. 2015 Sep 1;10(9):e0136653. doi: 10.1371/journal.pone.0136653 (PMC4556662; doi:10.1371/journal.pone.0136653)
Supplement: S1 Table — (XLS) [file pone.0136653.s002.xls]

## Sheet: SJs
CG10128
geneID	exonID	dispersion	pvalue	padjust	meanBase	log2fold(untreated/treated)	gene_name
FBgn0003742	FBgn0003742_E001	0.0995046	6.94025e-10	2.06625e-05	16.3652	-1.64897	tra2;
CG10203
geneID	exonID	dispersion	pvalue	padjust	meanBase	log2fold(untreated/treated)	gene_name
FBgn0011288	FBgn0011288_E007	0.139343	0	0	169.98	34.749	Snap25;
CG10279
geneID	exonID	dispersion	pvalue	padjust	meanBase	log2fold(untreated/treated)	gene_name
FBgn0000317	FBgn0000317_E001	0.259937	0.000435355	0.0457228	6.15211	2.90826	ck;
FBgn0000370	FBgn0000370_E001	0.100896	0.000109695	0.0205489	135.841	1.23434	crc;
FBgn0001941	FBgn0001941_E003	0.293781	9.75166e-07	0.000924945	5.16469	-5.16212	ifc;
FBgn0001942	FBgn0001942_E008	0.394208	9.09851e-05	0.0181683	3.49851	-4.84078	eIF-4a;
FBgn0002543	FBgn0002543_E001	0.418305	0.000491019	0.0487039	4.17974	-4.43727	lea;
FBgn0003941	FBgn0003941_E001	0.608692	0.000165368	0.0256084	732.432	0.563192	RpL40;
FBgn0003941	FBgn0003941_E006	0.708929	4.25163e-05	0.0112213	2.55202	-30.4468	RpL40;
FBgn0003963	FBgn0003963_E007	0.131159	3.01973e-05	0.00924744	22.574	-1.77288	ush;
FBgn0004838	FBgn0004838_E005	0.0991977	0.000215002	0.0299346	66.8837	1.17179	Hrb27C;
FBgn0004838	FBgn0004838_E006	0.0891077	1.2524e-06	0.00105592	175.858	-1.3525	Hrb27C;
FBgn0011259	FBgn0011259_E019	0.420353	4.4999e-10	1.51757e-06	3.22744	6.24451	Sema-1a;
FBgn0015521	FBgn0015521_E003	0.0933625	7.88232e-06	0.00392204	186.578	0.891984	oho23B;
FBgn0020309	FBgn0020309_E002	0.120339	2.03439e-06	0.0015437	29.1007	-2.15761	crol;
FBgn0020309	FBgn0020309_E008	0.126577	8.32859e-05	0.0169657	24.9431	-1.75729	crol;
FBgn0020309	FBgn0020309_E019	0.394525	0.000237098	0.0317022	3.49495	-26.3364	crol;
FBgn0025683	FBgn0025683_E008	0.286754	2.48689e-05	0.00794549	5.34275	-4.73316	CG3164;
FBgn0025687	FBgn0025687_E006	0.0988705	0.000203331	0.0287046	68.2553	1.18343	LKR;
FBgn0027363	FBgn0027363_E003	0.0968127	0.000347748	0.0399068	78.3617	-0.896242	Stam;
FBgn0027932	FBgn0027932_E002	0.100552	1.50919e-05	0.00572586	118.469	1.41009	Akap200;
FBgn0028509	FBgn0028509_E009	0.145459	0	0	76.4442	3.84205	cenG1A;
FBgn0028509	FBgn0028509_E010	0.10801	0	0	43.3965	3.22897	cenG1A;
FBgn0028696	FBgn0028696_E002	0.951721	0.000255323	0.0332599	2316.23	-1.37193	RpL37A;
FBgn0031389	FBgn0031389_E001	0.106391	1.77558e-07	0.00025663	46.3901	0.914342	CG4259;
FBgn0031389	FBgn0031389_E002	0.307254	5.63931e-10	1.71164e-06	4.85453	-5.82241	CG4259;
FBgn0031450	FBgn0031450_E004	0.154632	0.000104815	0.0202633	36.4056	-1.4032	Hrs;
FBgn0031492	FBgn0031492_E001	0.180639	6.78107e-05	0.0152845	17.9911	-1.91824	CG3542;
FBgn0031492	FBgn0031492_E004	0.153209	3.41007e-05	0.00967313	15.4928	1.91185	CG3542;
FBgn0031888	FBgn0031888_E003	0.436516	0.000275085	0.0347891	3.07992	-25.8193	Pvf2;
FBgn0031896	FBgn0031896_E004	0.412429	0.000417552	0.0444676	9.46466	2.24956	CG4502;
FBgn0031976	FBgn0031976_E001	0.289376	0.000448552	0.0466097	186.626	1.64627	CG7367;
FBgn0032156	FBgn0032156_E004	0.13658	0.000207863	0.0291009	20.2937	-1.65163	CG13124;
FBgn0032160	FBgn0032160_E003	0.131367	0.000340595	0.0395306	22.4771	-1.19188	CG4598;
FBgn0032202	FBgn0032202_E001	0.141159	0.000240294	0.0318489	63.8255	-0.835216	CG18619;
FBgn0032258	FBgn0032258_E001	0.186981	0.000299358	0.036675	15.4758	1.81846	CG7456;
FBgn0032305+FBgn0011676	FBgn0032305+FBgn0011676_E025	0.124551	7.95547e-07	0.000788414	26.1564	1.89665	CG6700;	Nos;
FBgn0032305+FBgn0011676	FBgn0032305+FBgn0011676_E026	0.122382	4.20814e-06	0.00255451	27.5942	1.74777	CG6700;	Nos;
FBgn0032305+FBgn0011676	FBgn0032305+FBgn0011676_E027	0.154972	5.36418e-05	0.0132369	15.1139	1.77557	CG6700;	Nos;
FBgn0032305+FBgn0011676	FBgn0032305+FBgn0011676_E028	0.181114	1.39999e-05	0.00551849	11.0903	2.30367	CG6700;	Nos;
FBgn0032388	FBgn0032388_E005	0.244206	0.000201928	0.0286398	8.90648	-2.38428	CG6686;
FBgn0032455	FBgn0032455_E009	0.618589	0.000195999	0.0280611	2.03307	-27.3308	CG5792;
FBgn0032456	FBgn0032456_E005	0.618589	0.000366338	0.0406648	2.03307	-28.0564	MRP;
FBgn0032456	FBgn0032456_E014	0.285934	0.000282321	0.0354091	5.36432	2.55579	MRP;
FBgn0032456	FBgn0032456_E016	0.119274	2.06541e-05	0.00704374	29.953	-1.72975	MRP;
FBgn0032901	FBgn0032901_E010	0.403876	0.000198596	0.0282995	20.2922	2.51522	CG9339;
FBgn0032935	FBgn0032935_E002	0.125633	3.80547e-06	0.00244472	25.494	-1.57731	CG8678;
FBgn0039972	FBgn0039972_E012	0.121203	0.00024575	0.0322901	28.4436	-1.31806	CG17018;
FBgn0040232	FBgn0040232_E009	0.149708	0.000148733	0.0240525	16.3049	-1.63295	cmet;
FBgn0041092	FBgn0041092_E013	0.333528	4.79214e-05	0.0122228	13.4206	2.40292	tai;
FBgn0041092	FBgn0041092_E016	0.219046	3.10546e-08	5.89106e-05	9.01555	-27.6847	tai;
FBgn0051619	FBgn0051619_E018	0.717085	7.1027e-05	0.0155094	1.83822	-28.5369	CG31619;
FBgn0051739	FBgn0051739_E007	0.134375	2.10492e-05	0.00709871	21.1633	1.73831	CG31739;
FBgn0052982	FBgn0052982_E001	0.325762	1.6097e-05	0.00600027	8.15407	2.65203	CG32982;
FBgn0065096+FBgn0041789	FBgn0065096+FBgn0041789_E005	0.383639	0.000476949	0.048491	3.62146	-3.70131	snmRNA:359;	Pax;
FBgn0086357	FBgn0086357_E001	0.0937129	1.08181e-05	0.0047587	100.857	-1.0711	Sec61alpha;
FBgn0086902	FBgn0086902_E021	0.424324	6.93518e-05	0.0153948	3.1899	3.90245	kis;
FBgn0259735	FBgn0259735_E003	0.56601	0.000224729	0.0304508	2.25434	-25.6907	CG42389;
FBgn0259984	FBgn0259984_E004	0.14112	0.0001131	0.0206997	18.7106	1.64707	kuz;
FBgn0260952+FBgn0065083+FBgn0065107	FBgn0260952+FBgn0065083+FBgn0065107_E015	0.130455	0.000304142	0.0368862	22.9081	-1.46057	Msp-300;	snmRNA:765;	snmRNA:128;
FBgn0260952+FBgn0065083+FBgn0065107	FBgn0260952+FBgn0065083+FBgn0065107_E019	0.185563	8.55435e-06	0.00418777	10.6096	2.44273	Msp-300;	snmRNA:765;	snmRNA:128;
FBgn0000008	FBgn0000008_E004	1.03177	7.68071e-05	0.0161081	1.14776	28.3279	a;
FBgn0000289	FBgn0000289_E013	0.11482	0.000481599	0.0485631	34.1339	-1.22852	cg;
FBgn0002643	FBgn0002643_E001	0.384583	5.19462e-05	0.0130303	3.61013	3.52294	mam;
FBgn0002643	FBgn0002643_E008	0.121585	0.000113892	0.0206997	28.1625	-1.36267	mam;
FBgn0003031	FBgn0003031_E008	0.112512	2.41632e-05	0.00794549	195.477	1.31092	pAbp;
FBgn0003660	FBgn0003660_E007	0.506849	0.000340881	0.0395306	2.56894	-4.06005	Syb;
FBgn0004907	FBgn0004907_E010	1.31742	0.000384773	0.041561	2.44966	-29.0269	14-3-3zeta;
FBgn0004907	FBgn0004907_E011	0.313223	1.33467e-07	0.00020255	6.58952	-4.45417	14-3-3zeta;
FBgn0005630	FBgn0005630_E027	0.158608	2.63193e-05	0.00823551	14.3879	2.06923	lola;
FBgn0005630	FBgn0005630_E032	0.158595	1.49191e-05	0.00572586	14.3903	-2.37695	lola;
FBgn0005634	FBgn0005634_E015	0.116201	0.000478719	0.048491	32.7182	-1.2844	zip;
FBgn0011674	FBgn0011674_E004	0.144811	9.74962e-06	0.00445038	17.5951	1.72407	insc;
FBgn0013325	FBgn0013325_E009	0.126639	5.93597e-05	0.0140757	24.9074	-1.54949	RpL11;
FBgn0013765	FBgn0013765_E011	0.284976	6.38589e-07	0.00066836	5.38977	-27.3698	cnn;
FBgn0013770	FBgn0013770_E003	0.161722	9.09203e-05	0.0181683	13.8193	1.90662	Cp1;
FBgn0013988	FBgn0013988_E027	0.173046	3.94673e-06	0.00244472	12.0831	-2.79747	Strn-Mlck;
FBgn0014020	FBgn0014020_E008	0.57801	8.05246e-07	0.000788414	2.96035	-28.1704	Rho1;
FBgn0020236	FBgn0020236_E010	0.174656	0.00013914	0.0232042	11.871	1.87382	ATPCL;
FBgn0022085	FBgn0022085_E008	0.229943	0.000105672	0.0202997	7.40716	2.37838	ssp4;
FBgn0022085	FBgn0022085_E017	0.112921	0.000301002	0.0366908	36.295	-1.34501	ssp4;
FBgn0023211	FBgn0023211_E001	0.10143	0.000154733	0.0245887	58.8201	1.10626	Elongin-C;
FBgn0023211	FBgn0023211_E002	0.103425	0.000154733	0.0245887	53.0995	-1.14642	Elongin-C;
FBgn0024754	FBgn0024754_E001	0.111781	0.000228277	0.0307941	37.7279	1.3048	Flo;
FBgn0024754	FBgn0024754_E004	0.139862	4.10219e-05	0.0112171	19.1242	-1.78621	Flo;
FBgn0025698	FBgn0025698_E021	0.405518	2.46945e-07	0.000325881	3.37585	-28.1444	CG5594;
FBgn0025885	FBgn0025885_E006	0.167008	0.000147459	0.0240525	12.9506	-1.98071	Inos;
FBgn0027066	FBgn0027066_E007	0.349353	3.61094e-05	0.0100428	4.08749	-4.37433	Eb1;
FBgn0027066	FBgn0027066_E014	0.605121	0.000208055	0.0291009	2.0855	-26.3303	Eb1;
FBgn0027091	FBgn0027091_E005	0.122666	0.000294362	0.0363191	27.3969	1.17379	Aats-cys;
FBgn0027529	FBgn0027529_E008	0.193693	1.68152e-06	0.00130865	9.83099	2.51866	CG8920;
FBgn0027529	FBgn0027529_E011	0.0998872	6.64863e-05	0.0151729	190.469	-1.22117	CG8920;
FBgn0027561	FBgn0027561_E002	0.162542	0.000146362	0.0240129	13.6771	-2.09194	CG18659;
FBgn0027561	FBgn0027561_E011	0.420745	9.24651e-05	0.0183431	3.22369	-25.8278	CG18659;
FBgn0028382+FBgn0085223+FBgn0034239	FBgn0028382+FBgn0085223+FBgn0034239_E002	0.15242	1.23513e-05	0.00501508	15.6687	-2.09486	cyp33;	CG34194;	CG18631;
FBgn0028382+FBgn0085223+FBgn0034239	FBgn0028382+FBgn0085223+FBgn0034239_E006	0.288002	1.05371e-05	0.00470329	5.31025	2.97984	cyp33;	CG34194;	CG18631;
FBgn0028382+FBgn0085223+FBgn0034239	FBgn0028382+FBgn0085223+FBgn0034239_E008	0.182135	0.000136053	0.0229415	10.9762	1.87522	cyp33;	CG34194;	CG18631;
FBgn0028382+FBgn0085223+FBgn0034239	FBgn0028382+FBgn0085223+FBgn0034239_E009	0.278923	0.000176064	0.0263484	5.5562	2.4875	cyp33;	CG34194;	CG18631;
FBgn0028956	FBgn0028956_E001	0.252886	0.000395644	0.0425836	7.64029	2.42086	mthl3;
FBgn0029507	FBgn0029507_E001	0.0880608	0.000488776	0.0487039	211.633	0.928097	Tsp42Ed;
FBgn0033196	FBgn0033196_E005	0.675205	0.00041056	0.0438778	1.83873	-26.0901	CG1358;
FBgn0033224	FBgn0033224_E005	0.281637	3.23313e-05	0.00952738	5.48031	3.005	CG1553;
FBgn0033339	FBgn0033339_E009	0.0955346	0.000104712	0.0202633	86.2979	-1.10102	sec31;
FBgn0033476	FBgn0033476_E008	0.404276	0.000272388	0.0347891	3.3889	-26.7869	CG18445;
FBgn0033500+FBgn0033499	FBgn0033500+FBgn0033499_E001	0.506849	0.000340788	0.0395306	2.56894	-4.06015	CG12913;	CG12914;
FBgn0033688	FBgn0033688_E013	0.20121	0.000265594	0.034158	27.0504	-1.62113	Prp8;
FBgn0033846	FBgn0033846_E006	0.100802	4.35558e-07	0.000508464	60.8847	-1.28238	mip120;
FBgn0033929	FBgn0033929_E005	0.104	0.000109271	0.0205489	51.6511	-1.05045	Tfb1;
FBgn0033929	FBgn0033929_E006	0.14637	0.000222902	0.0304508	40.015	1.32343	Tfb1;
FBgn0034051	FBgn0034051_E005	0.128639	0.000452167	0.0466097	23.8179	1.29184	Mlf;
FBgn0034066	FBgn0034066_E003	0.094473	8.22513e-05	0.0168682	94.2243	-0.979537	CG8397;
FBgn0034094	FBgn0034094_E004	1.09959	0.000445107	0.0465858	1.07119	26.1421	Tsf3;
FBgn0034598	FBgn0034598_E010	0.199898	3.89546e-06	0.00244472	9.30956	-3.146	CG4266;
FBgn0034638	FBgn0034638_E003	0.0873792	0.000143457	0.0237935	243.944	0.8464	CG10433;
FBgn0034644	FBgn0034644_E009	0.530099	0.000117674	0.020994	2.43538	-26.7553	CG10082;
FBgn0034886	FBgn0034886_E022	0.36632	1.11885e-05	0.00478301	3.84277	-28.0257	Pde8;
FBgn0034967	FBgn0034967_E003	0.0873817	7.74835e-05	0.0161081	661.032	0.752298	eIF-5A;
FBgn0035087	FBgn0035087_E004	0.455199	9.65519e-06	0.00445038	2.92535	-27.4481	CG2765;
FBgn0035088	FBgn0035088_E002	0.190917	0.000224344	0.0304508	31.0782	1.37061	CG3776;
FBgn0050159+FBgn0029508	FBgn0050159+FBgn0029508_E004	0.451993	6.39841e-05	0.0147125	2.95076	3.85731	CG30159;	Tsp42Ea;
FBgn0053182+FBgn0028991+FBgn0033802	FBgn0053182+FBgn0028991+FBgn0033802_E006	0.232502	1.63092e-06	0.00130268	7.28047	-3.07725	Kdm4B;	seq;	CG17724;
FBgn0053554	FBgn0053554_E021	0.529154	0.00034123	0.0395306	2.44053	-4.25647	Nipped-A;
FBgn0082917+FBgn0082934+FBgn0082935+FBgn0082932+FBgn0082933+FBgn0083059+FBgn0082918+FBgn0083060+FBgn0259937	FBgn0082917+FBgn0082934+FBgn0082935+FBgn0082932+FBgn0082933+FBgn0083059+FBgn0082918+FBgn0083060+FBgn0259937_E006	0.168069	0.000111987	0.0206997	12.7894	1.92575	snoRNA:Or-CD9b;	snoRNA:Me28S-G1083b;	snoRNA:Me28S-G1083a;	snoRNA:Me28S-G1083d;	snoRNA:Me28S-G1083c;	snmRNA:60Cb;	snoRNA:Or-CD9a;	snmRNA:60Ca;	Nop60B;
FBgn0083919	FBgn0083919_E010	0.249992	0.000175785	0.0263484	6.51832	-3.53492	Zasp52;
FBgn0083919	FBgn0083919_E012	0.187963	0.000129109	0.0220153	10.3672	-2.61438	Zasp52;
FBgn0085434	FBgn0085434_E019	0.213067	8.9424e-11	3.39275e-07	2014.29	1.82521	NaCP60E;
FBgn0085442	FBgn0085442_E001	0.146945	0.000371289	0.0406648	17.0087	1.51626	NKAIN;
FBgn0085442	FBgn0085442_E008	0.128606	0.000429505	0.0454227	23.8352	-1.43723	NKAIN;
FBgn0086676	FBgn0086676_E005	0.585128	0.000419008	0.0444676	2.16852	-25.9259	spin;
FBgn0243516	FBgn0243516_E001	0.139822	2.22726e-07	0.000307281	19.1376	-2.69942	Vrp1;
FBgn0250868+FBgn0016701	FBgn0250868+FBgn0016701_E001	0.164292	8.84391e-09	2.06485e-05	13.3829	3.24215	CG42239;	Rab4;
FBgn0260866	FBgn0260866_E001	0.302548	0.000358947	0.0406648	4.95856	-4.10171	dnr1;
FBgn0260866	FBgn0260866_E008	0.171147	5.35008e-06	0.00300714	12.3431	1.7426	dnr1;
FBgn0260991	FBgn0260991_E005	0.11883	3.40769e-06	0.00229845	30.323	1.73012	Incenp;
FBgn0261564	FBgn0261564_E011	0.522406	0.000236575	0.0317022	2.478	-26.4913	CG42678;
FBgn0003943	FBgn0003943_E010	0.131732	0	0	22.3089	-33.6007	Ubi-p63E;
FBgn0004179	FBgn0004179_E001	0.118655	7.27853e-05	0.0157798	30.4716	1.28014	Csp;
FBgn0004401	FBgn0004401_E002	0.195241	5.60633e-05	0.0136131	17.715	-2.07748	Pep;
FBgn0010235	FBgn0010235_E001	0.199578	0.000118278	0.020994	26.7673	1.90164	Klc;
FBgn0010280	FBgn0010280_E009	0.333308	0.000109488	0.0205489	5.48627	-3.5893	Taf4;
FBgn0010909	FBgn0010909_E003	0.0921828	4.41618e-06	0.00262823	117.508	1.32184	msn;
FBgn0010909	FBgn0010909_E010	0.184347	3.12772e-05	0.00930711	10.7368	-2.53436	msn;
FBgn0010909	FBgn0010909_E016	0.0918706	1.02469e-07	0.000163692	121.604	-1.60871	msn;
FBgn0011828	FBgn0011828_E005	0.40024	0.000148981	0.0240525	3.43201	-3.10965	Pxn;
FBgn0024277	FBgn0024277_E020	1.07717	0.000163738	0.0256084	6.25807	-28.6544	trio;
FBgn0026189	FBgn0026189_E015	0.140902	3.32188e-05	0.00966702	18.7809	-1.88252	prominin-like;
FBgn0027339	FBgn0027339_E005	0.628434	0.000299664	0.036675	1.99638	4.16458	jim;
FBgn0027552	FBgn0027552_E006	0.317008	1.09323e-08	2.21212e-05	9.56635	27.0986	CG10863;
FBgn0027569	FBgn0027569_E008	0.476185	0.000120759	0.0211866	6.66566	-3.72456	CG7207;
FBgn0035111+FBgn0035112+FBgn0063924+FBgn0063923	FBgn0035111+FBgn0035112+FBgn0063924+FBgn0063923_E008	0.178825	0.000115269	0.0208253	11.355	1.89279	CG16940;	CG13877;	Kaz1-ORFA;	Kaz1-ORFB;
FBgn0035113	FBgn0035113_E006	0.298282	1.46862e-05	0.00571481	5.05675	2.99266	pyx;
FBgn0035133	FBgn0035133_E019	0.2002	4.9985e-05	0.0126429	10.033	2.28544	Ptpmeg;
FBgn0035142	FBgn0035142_E001	0.474217	0.000373797	0.0406648	14.854	2.24117	hipk;
FBgn0035147	FBgn0035147_E004	0.381624	9.86977e-09	2.13977e-05	3.64589	-6.55654	CG12030;
FBgn0035264+FBgn0027594	FBgn0035264+FBgn0027594_E014	0.12255	2.66572e-06	0.00192642	27.4774	1.76322	Oseg4;	drpr;
FBgn0035476	FBgn0035476_E001	0.987919	6.88e-06	0.00372896	1.20338	-0.0569549	CG12766;
FBgn0035476	FBgn0035476_E002	0.196758	6.88e-06	0.00372896	9.56635	29.708	CG12766;
FBgn0036173	FBgn0036173_E003	0.706539	4.57303e-05	0.0119602	1.74634	-27.9447	CG7394;
FBgn0036318	FBgn0036318_E008	0.525139	7.68527e-06	0.00389611	2.46269	5.51433	CG11009;
FBgn0036487	FBgn0036487_E001	0.127651	0.0003336	0.0392459	24.3441	-1.33043	CG6876;
FBgn0036505	FBgn0036505_E001	0.734872	0.000263386	0.0340183	1.67045	-27.4679	CG7945;
FBgn0036518	FBgn0036518_E006	0.174852	1.14649e-05	0.0048331	11.8457	-2.38668	RhoGAP71E;
FBgn0036558	FBgn0036558_E001	0.117796	3.99794e-07	0.000485381	31.2221	1.45999	mib1;
FBgn0036558	FBgn0036558_E003	0.0988337	0.000181383	0.0266334	68.4131	-0.916875	mib1;
FBgn0036661	FBgn0036661_E001	0.287958	2.44183e-05	0.00794549	32.4998	2.01116	CG9705;
FBgn0037007	FBgn0037007_E006	0.319947	6.9995e-05	0.0153948	4.59457	-3.25628	CG5059;
FBgn0043806	FBgn0043806_E002	0.386441	1.62105e-05	0.00600027	3.58803	-4.42202	CG32032;
FBgn0052138	FBgn0052138_E011	0.237172	3.5631e-06	0.00235103	7.06005	-3.85925	CG32138;
FBgn0053158	FBgn0053158_E009	0.142629	0.00017247	0.0263289	18.238	1.60133	CG33158;
FBgn0058045	FBgn0058045_E004	0.397564	0.00045104	0.0466097	3.4612	-3.13505	CG40045;
FBgn0063485	FBgn0063485_E003	0.229818	5.38953e-07	0.000605863	7.41346	-4.41723	Lasp;
FBgn0065092+FBgn0001316	FBgn0065092+FBgn0001316_E012	0.186029	5.01502e-06	0.00292723	10.9909	-2.67545	snmRNA:438;	klar;
FBgn0065092+FBgn0001316	FBgn0065092+FBgn0001316_E013	0.245761	6.01167e-05	0.0141447	6.68765	-2.96596	snmRNA:438;	klar;
FBgn0065092+FBgn0001316	FBgn0065092+FBgn0001316_E015	0.181046	1.23923e-05	0.00501508	11.098	-2.44329	snmRNA:438;	klar;
FBgn0083121+FBgn0026372	FBgn0083121+FBgn0026372_E012	0.891927	0.000110354	0.0205489	3.53233	-30.5789	Uhg7;	RpL23A;
FBgn0085402	FBgn0085402_E004	0.102188	5.21329e-06	0.00298554	56.5059	-1.58105	Ect4;
FBgn0085402	FBgn0085402_E006	0.173625	0.000162602	0.0255714	12.006	1.82804	Ect4;
FBgn0085402	FBgn0085402_E014	0.214003	2.8755e-06	0.0020297	26.6099	-2.69594	Ect4;
FBgn0085402	FBgn0085402_E021	0.36343	0.000133824	0.0226918	4.80476	2.78416	Ect4;
FBgn0085402	FBgn0085402_E024	0.300582	2.46792e-05	0.00794549	5.00333	3.01274	Ect4;
FBgn0087007	FBgn0087007_E016	2.67244	4.6104e-05	0.0119602	3.86364	33.0504	bbg;
FBgn0259481	FBgn0259481_E006	0.278902	0.000453014	0.0466097	5.55679	2.35417	Mob2;
FBgn0261243	FBgn0261243_E011	0.236805	1.19786e-05	0.00498046	7.07689	2.75969	Psa;
FBgn0261547	FBgn0261547_E005	0.286905	0.000408577	0.0438203	5.33878	-3.39601	Exn;
FBgn0000083	FBgn0000083_E007	0.110183	0.00023842	0.0317391	114.314	1.16663	AnnIX;
FBgn0000171	FBgn0000171_E003	0.142721	9.4482e-06	0.00445038	48.0531	1.65316	bel;
FBgn0000338	FBgn0000338_E004	0.140657	6.35489e-05	0.0147125	31.1889	-1.67455	cnc;
FBgn0001281+FBgn0001280	FBgn0001281+FBgn0001280_E003	0.130093	0.000324709	0.0386493	44.2848	0.990582	janB;	janA;
FBgn0001297	FBgn0001297_E003	0.0931793	0.000479287	0.048491	106.1	0.965546	kay;
FBgn0003013	FBgn0003013_E004	0.166022	2.57494e-05	0.0081411	15.8217	-2.28624	osa;
FBgn0003495	FBgn0003495_E001	0.0977795	1.97952e-05	0.00698633	73.2648	1.39293	spz;
FBgn0003495	FBgn0003495_E005	0.11659	0.000116695	0.0209582	38.0397	-1.30178	spz;
FBgn0003507	FBgn0003507_E007	0.207362	6.37573e-05	0.0147125	8.75119	-2.83786	srp;
FBgn0003885	FBgn0003885_E004	0.563569	6.99407e-05	0.0153948	102.868	-0.339834	alphaTub84D;
FBgn0004606	FBgn0004606_E001	0.0894522	0.00046929	0.0479592	166.589	0.810871	zfh1;
FBgn0004834	FBgn0004834_E003	0.323036	0.000369384	0.0406648	7.70651	2.24591	Gprk2;
FBgn0004834	FBgn0004834_E009	0.491936	0.00017349	0.0263289	2.6626	-29.8229	Gprk2;
FBgn0004834	FBgn0004834_E030	1.25018	0.000169522	0.0261184	78.4174	4.45908	Gprk2;
FBgn0005632	FBgn0005632_E019	0.584596	0.000257891	0.0334509	2.17082	-27.2467	faf;
FBgn0010225	FBgn0010225_E006	0.364821	2.78319e-05	0.00861994	3.86321	-3.41125	Gel;
FBgn0010355	FBgn0010355_E015	0.416567	0.000113402	0.0206997	3.26406	-4.77478	Taf1;
FBgn0010355	FBgn0010355_E017	0.251062	3.52938e-05	0.00991886	6.47682	-3.12384	Taf1;
FBgn0010379	FBgn0010379_E008	0.623261	9.76704e-05	0.0191258	2.20554	-26.8294	Akt1;
FBgn0011224	FBgn0011224_E020	0.225176	7.70149e-05	0.0161081	13.7145	2.30707	heph;
FBgn0014023	FBgn0014023_E001	0.259494	0.00044668	0.0465898	28.701	1.55724	Rlc1;
FBgn0014869	FBgn0014869_E001	0.100855	0.000177091	0.0263484	60.7068	-0.969617	Pglym78;
FBgn0014869	FBgn0014869_E002	0.105065	0.000177091	0.0263484	49.1665	1.01855	Pglym78;
FBgn0016917	FBgn0016917_E001	0.113107	7.10037e-06	0.00378089	36.0704	1.64325	Stat92E;
FBgn0016917	FBgn0016917_E008	0.117947	0.000366571	0.0406648	31.0875	-1.25836	Stat92E;
FBgn0017577	FBgn0017577_E002	0.117687	0.000369869	0.0406648	31.3195	-1.07666	Mcm5;
FBgn0019936	FBgn0019936_E001	0.742081	0.000183163	0.0266334	1367.43	-2.42639	RpS20;
FBgn0020238	FBgn0020238_E008	0.411844	0.000278271	0.035046	9.81761	-2.73739	14-3-3epsilon;
FBgn0025701	FBgn0025701_E007	0.127821	0.00034353	0.0396457	24.252	1.35269	CG14709;
FBgn0027492	FBgn0027492_E008	0.121004	3.08734e-06	0.0021297	28.5923	-1.90899	wdb;
FBgn0027493	FBgn0027493_E003	0.357803	5.3122e-05	0.0132161	3.96183	-26.4043	CG17273;
FBgn0028717	FBgn0028717_E006	0.1245	0.000183733	0.0266334	26.1889	-1.18404	Lnk;
FBgn0037357	FBgn0037357_E008	0.133557	5.84474e-05	0.0139685	21.505	-1.46906	sec23;
FBgn0037443	FBgn0037443_E005	0.100421	1.92036e-05	0.00685727	62.2112	-1.5337	CG1021;
FBgn0037580	FBgn0037580_E004	0.121027	0.000314031	0.0375255	28.575	-1.07784	DppIII;
FBgn0037643	FBgn0037643_E006	0.14178	0.000357893	0.0406648	18.501	-1.55906	skap;
FBgn0037747	FBgn0037747_E002	0.209218	0.000348422	0.0399068	8.62262	1.48724	CG8481;
FBgn0037884	FBgn0037884_E004	0.114067	9.82391e-06	0.00445038	34.9589	-1.40667	CG17184;
FBgn0037974	FBgn0037974_E001	0.133124	0.000367662	0.0406648	21.6903	-0.803806	CG12224;
FBgn0037974	FBgn0037974_E002	0.263341	0.000367662	0.0406648	6.03605	1.95804	CG12224;
FBgn0038088	FBgn0038088_E001	0.145115	0.000127184	0.0218095	17.509	1.4713	CG10126;
FBgn0038196	FBgn0038196_E001	0.115492	0.000485689	0.0486813	33.4299	0.859415	CG9922;
FBgn0038331	FBgn0038331_E002	0.112998	0.000182379	0.0266334	36.202	-1.17601	CG5073;
FBgn0038346	FBgn0038346_E001	0.127405	0.000366968	0.0406648	24.4786	-0.00157797	CG14872;
FBgn0038346	FBgn0038346_E002	0.711315	0.000366968	0.0406648	1.73307	26.825	CG14872;
FBgn0038826	FBgn0038826_E006	0.433247	6.79825e-05	0.0152845	3.10865	3.67715	CG17838;
FBgn0038842	FBgn0038842_E006	0.221055	0.000220089	0.0302269	7.88377	-2.06271	CG5630;
FBgn0038881	FBgn0038881_E011	0.270529	0.00027412	0.0347891	5.80481	2.37189	CG16791;
FBgn0038976	FBgn0038976_E003	0.792069	1.33902e-05	0.00534763	2.84532	-27.2243	CG7048;
FBgn0039126	FBgn0039126_E001	0.142522	0.000373397	0.0406648	18.2707	-1.25222	CG13601;
FBgn0039714	FBgn0039714_E009	0.131889	0.000216543	0.0300114	22.2375	1.38213	CG7816;
FBgn0039756	FBgn0039756_E006	0.894899	0.000172779	0.0263289	1.34123	27.2536	CG9743;
FBgn0040493	FBgn0040493_E006	0.201525	0.000150273	0.0241327	9.18186	2.19724	granny-smith;
FBgn0046763	FBgn0046763_E001	0.102849	3.34422e-05	0.00966702	54.6338	1.03422	CG17278;
FBgn0046763	FBgn0046763_E002	0.0957385	4.14412e-05	0.0112213	84.926	-0.86029	CG17278;
FBgn0051191	FBgn0051191_E006	0.221055	0.000220089	0.0302269	7.88377	-2.06271	CG31191;
FBgn0051352	FBgn0051352_E004	0.136935	2.28437e-05	0.00761925	20.1601	1.80336	CG31352;
FBgn0051352	FBgn0051352_E005	2.52493	0.000120567	0.0211866	14.2832	31.1701	CG31352;
FBgn0051352	FBgn0051352_E017	2.4338	0.000109427	0.0205489	13.3153	31.0687	CG31352;
FBgn0051363	FBgn0051363_E007	0.159333	2.16049e-13	1.31151e-09	14.2513	-29.1871	Jupiter;
FBgn0085376	FBgn0085376_E012	0.722506	0.000124332	0.0214417	1.70275	33.9411	CG34347;
FBgn0086056+FBgn0020910	FBgn0086056+FBgn0020910_E011	0.274789	2.99343e-07	0.00037857	5.67592	-28.8552	snoRNA:Me18S-A425;	RpL3;
FBgn0086361	FBgn0086361_E011	0.742225	0.000181693	0.0266334	1.65182	-26.1346	alph;
FBgn0086472	FBgn0086472_E002	0.244967	4.68247e-05	0.0120443	2003.26	0.783243	RpS25;
FBgn0250818	FBgn0250818_E007	0.161543	8.71099e-05	0.0176264	24.0009	-1.84519	CG34360;
FBgn0259212	FBgn0259212_E009	0.321406	3.0543e-05	0.00924744	4.56646	-26.2087	cno;
FBgn0259217	FBgn0259217_E007	0.155731	5.42844e-05	0.0132874	125.19	-1.58587	Csk;
FBgn0260010	FBgn0260010_E003	0.220285	8.19909e-05	0.0168682	7.92795	-2.36228	rump;
FBgn0260463	FBgn0260463_E002	0.136935	1.10777e-05	0.00478301	20.1601	1.86048	unc-115;
FBgn0260463	FBgn0260463_E017	2.5388	0.000123064	0.0213442	13.3153	29.7624	unc-115;
FBgn0260463	FBgn0260463_E019	0.225671	6.25638e-07	0.00066836	7.6288	-3.46339	unc-115;
FBgn0260794	FBgn0260794_E014	0.334877	0.000285489	0.035513	4.32233	-26.644	CG42574;
FBgn0023213	FBgn0023213_E002	0.100534	4.228e-05	0.0112213	61.8124	1.31073	eIF4G;
FBgn0025726	FBgn0025726_E017	0.360844	0.000327687	0.0388514	3.91848	-27.4315	unc-13;
FBgn0025726	FBgn0025726_E026	0.369055	0.000273387	0.0347891	3.80604	-27.3946	unc-13;
FBgn0025741	FBgn0025741_E007	0.138308	0.000305036	0.0368862	19.6606	-1.51754	plexA;
FBgn0000117	FBgn0000117_E004	0.0869912	5.76173e-05	0.0138794	267.165	-1.01416	arm;
FBgn0001105	FBgn0001105_E006	0.416279	0.000457711	0.0469339	3.26689	-3.71299	Gbeta13F;
FBgn0002590	FBgn0002590_E002	0.175859	1.8111e-11	7.85291e-08	11.7174	-4.4336	RpS5a;
FBgn0003345	FBgn0003345_E014	0.552061	2.00264e-05	0.00698668	2.32137	27.2549	sd;
FBgn0004647	FBgn0004647_E007	0.198461	2.05856e-05	0.00704374	13.4054	-2.0722	N;
FBgn0004647	FBgn0004647_E008	0.20423	0.000137178	0.0230034	9.84544	-2.24358	N;
FBgn0004656	FBgn0004656_E002	0.13151	0.000329424	0.0389053	41.395	-1.31362	fs(1)h;
FBgn0004656	FBgn0004656_E007	0.237395	0.00012198	0.0212778	7.04985	2.39451	fs(1)h;
FBgn0004657	FBgn0004657_E017	0.170135	7.523e-05	0.0160942	12.4863	1.79431	mys;
FBgn0004922+FBgn0053222+FBgn0082924	FBgn0004922+FBgn0053222+FBgn0082924_E002	0.274115	7.70186e-06	0.00389611	5.69591	-4.6033	RpS6;	CR33222;	snoRNA:Or-aca2;
FBgn0010198	FBgn0010198_E005	0.720059	7.409e-06	0.0038772	2.37167	-29.9662	RpS15Aa;
FBgn0010256	FBgn0010256_E004	0.172111	0.000432449	0.0455753	116.918	-1.24737	Rbp2;
FBgn0015774	FBgn0015774_E001	0.839052	3.63967e-05	0.0100428	1.4403	-27.2299	NetB;
FBgn0024308	FBgn0024308_E003	0.100409	3.39011e-05	0.00967313	62.2513	-1.26258	Smr;
FBgn0024308	FBgn0024308_E009	0.341623	7.70436e-05	0.0161081	4.20961	3.45714	Smr;
FBgn0024308	FBgn0024308_E012	0.583065	0.000308617	0.0371712	6.01802	3.26464	Smr;
FBgn0024807	FBgn0024807_E006	0.277735	0.000489839	0.0487039	5.59007	2.47138	DIP1;
FBgn0025111+FBgn0003360	FBgn0025111+FBgn0003360_E001	0.147952	1.17746e-06	0.00105363	16.7451	-1.98302	Ant2;	sesB;
FBgn0026313	FBgn0026313_E012	0.69701	0.00024399	0.0321982	2.23441	-27.8967	X11L;
FBgn0028325	FBgn0028325_E002	0.129258	0.000505055	0.049933	25.8067	1.30078	l(1)G0334;
FBgn0030235	FBgn0030235_E001	0.100682	0.00038331	0.0415508	61.2969	-1.08329	Imp;
FBgn0030309	FBgn0030309_E006	0.349383	0.0002886	0.0357535	4.08703	-3.10298	CG1572;
FBgn0030340	FBgn0030340_E001	0.14482	1.69944e-05	0.00614065	17.5923	0.00290725	CG15740;
FBgn0030340	FBgn0030340_E002	0.490116	1.69944e-05	0.00614065	2.6745	-26.8729	CG15740;
FBgn0030362	FBgn0030362_E003	0.122386	9.06219e-06	0.00436596	50.1405	-1.3741	regucalcin;
FBgn0030468	FBgn0030468_E010	0.179881	5.10479e-09	1.40855e-05	11.2313	-3.42112	CG1622;
FBgn0030719	FBgn0030719_E006	0.146154	0.000190689	0.0274303	17.2212	1.67854	eIF5;
FBgn0030749	FBgn0030749_E005	0.119779	2.21261e-06	0.00163798	49.9987	-1.72955	Anxb11;
FBgn0030749	FBgn0030749_E006	0.173115	0.0001652	0.0256084	12.0738	1.72731	Anxb11;
FBgn0030808	FBgn0030808_E001	0.23739	1.56435e-06	0.00128327	7.05007	-3.736	RhoGAP15B;
FBgn0030882	FBgn0030882_E008	0.11868	7.52956e-05	0.0160942	30.4502	1.45133	GS;
FBgn0031030	FBgn0031030_E010	0.133273	0.000368622	0.0406648	43.3476	-1.39848	Tao-1;
FBgn0031062	FBgn0031062_E002	0.132109	0.000145388	0.0239827	22.1382	-1.24149	CG14230;
FBgn0040068	FBgn0040068_E004	0.577991	0.000313916	0.0375255	2.19978	-26.4626	vav;
FBgn0040344	FBgn0040344_E001	0.384007	4.21367e-05	0.0112213	3.61704	3.92344	CG3711;
FBgn0040388	FBgn0040388_E010	0.137747	8.50431e-14	6.45307e-10	19.8616	-3.31429	boi;
FBgn0042132+FBgn0031066	FBgn0042132+FBgn0031066_E003	0.167998	3.0772e-05	0.00924744	20.5361	-1.5914	CG18809;	CG14235;
FBgn0052495	FBgn0052495_E008	0.118784	0.000161357	0.0255078	30.3622	1.36644	CG32495;
FBgn0052521	FBgn0052521_E001	0.0880765	0.000254804	0.0332599	210.988	-0.882332	CG32521;
FBgn0052529	FBgn0052529_E014	0.268444	9.48002e-05	0.0186842	5.87002	-4.43763	CG32529;
FBgn0052529	FBgn0052529_E015	0.197372	6.94606e-09	1.75689e-05	9.51504	-27.4095	CG32529;
FBgn0052594	FBgn0052594_E008	0.483581	0.00028495	0.035513	2.71813	-4.63416	CG32594;
FBgn0052672	FBgn0052672_E001	0.0897358	1.21498e-06	0.00105363	159.663	-0.976335	Atg8a;
FBgn0052672	FBgn0052672_E002	0.0915444	1.21498e-06	0.00105363	126.201	1.00282	Atg8a;
FBgn0086782	FBgn0086782_E001	0.566756	0.000485979	0.0486813	2.25086	3.11095	amn;
FBgn0250788	FBgn0250788_E007	0.197304	5.00954e-08	8.4472e-05	10.1466	-3.43476	beta-Spec;
FBgn0250788	FBgn0250788_E008	0.178258	3.76699e-08	6.72563e-05	11.4225	-3.16457	beta-Spec;
FBgn0259228	FBgn0259228_E009	0.142815	2.30305e-12	1.16503e-08	18.1812	-4.63235	C3G;
FBgn0260970	FBgn0260970_E015	0.111307	0.000184272	0.0266334	38.3576	1.23593	CG42593;
CG10328
geneID	exonID	dispersion	pvalue	padjust	meanBase	log2fold(untreated/treated)	gene_name
FBgn0003885	FBgn0003885_E001	0.312789	6.67375e-11	2.01941e-06	10.6818	-30.1223	alphaTub84D;
CG10377
geneID	exonID	dispersion	pvalue	padjust	meanBase	log2fold(untreated/treated)	gene_name
FBgn0003943	FBgn0003943_E019	0.147665	0	0	30.3963	-7.06643	Ubi-p63E;
FBgn0003885	FBgn0003885_E001	0.284938	3.22222e-11	4.91002e-07	8.90931	-39.6051	alphaTub84D;
CG10851
geneID	exonID	dispersion	pvalue	padjust	meanBase	log2fold(untreated/treated)	gene_name
FBgn0000308	FBgn0000308_E007	0.0889916	3.85459e-06	0.00392269	34.3974	-1.59465	chic;
FBgn0005672	FBgn0005672_E005	0.0922773	4.3631e-05	0.0256474	31.0445	-1.35899	spi;
FBgn0011274+FBgn0260632	FBgn0011274+FBgn0260632_E010	0.0996878	5.70574e-05	0.0305689	25.4496	1.63354	Dif;	dl;
FBgn0011274+FBgn0260632	FBgn0011274+FBgn0260632_E011	0.182917	2.52211e-06	0.00275	8.41554	-3.00937	Dif;	dl;
FBgn0028509	FBgn0028509_E010	0.076148	2.62368e-05	0.0186281	59.5291	1.25452	cenG1A;
FBgn0032637	FBgn0032637_E004	0.25255	2.59137e-05	0.0186281	5.3946	2.84164	CG5050;
FBgn0032961	FBgn0032961_E005	0.452661	1.42194e-06	0.00160784	2.65534	-27.6793	CG1416;
FBgn0032988	FBgn0032988_E004	0.180676	2.76097e-08	5.61949e-05	8.56998	-4.05582	Tif-IA;
FBgn0051612	FBgn0051612_E004	0.452661	2.56009e-05	0.0186281	2.65534	-27.2894	CG31612;
FBgn0058006	FBgn0058006_E009	0.42286	1.17672e-05	0.0102172	3.7457	-27.945	CG40006;
FBgn0086442	FBgn0086442_E003	0.398002	1.71277e-05	0.0137608	3.08293	-26.8571	mib2;
FBgn0034051	FBgn0034051_E006	0.0991836	8.23803e-05	0.0405656	25.7655	1.42651	Mlf;
FBgn0034997	FBgn0034997_E006	0.238782	8.47952e-07	0.000995691	5.80674	4.28757	CG3376;
FBgn0040660	FBgn0040660_E002	0.302492	1.44578e-05	0.0119297	4.29009	-4.26556	CG13551;
FBgn0050438	FBgn0050438_E004	0.291579	6.87782e-05	0.0362034	4.49102	3.78013	CG30438;
FBgn0000017	FBgn0000017_E010	0.215655	3.58684e-05	0.0223482	9.36281	2.68324	Abl;
FBgn0000017	FBgn0000017_E011	0.29471	1.20478e-05	0.0102172	4.43146	-4.36412	Abl;
FBgn0004167	FBgn0004167_E015	0.0851926	2.22045e-15	3.38951e-11	39.3057	2.85212	kst;
FBgn0004401	FBgn0004401_E004	0.179021	7.59603e-05	0.0386511	24.54	-1.96814	Pep;
FBgn0004401	FBgn0004401_E005	0.0949296	5.05606e-07	0.000643173	84.5173	1.64355	Pep;
FBgn0005629	FBgn0005629_E014	0.302805	1.59689e-07	0.000256594	4.28459	-30.4678	nrm;
FBgn0011828	FBgn0011828_E009	0.240544	3.4594e-10	1.76026e-06	5.75052	-27.8682	Pxn;
FBgn0024733	FBgn0024733_E007	1.05051	5.70726e-05	0.0305689	4.28459	-30.6572	Qm;
FBgn0035423	FBgn0035423_E002	0.583456	7.89672e-05	0.0395224	1.99367	-26.7719	CG17737;
FBgn0036318	FBgn0036318_E006	0.128612	4.25238e-06	0.00418791	14.9402	2.1696	CG11009;
FBgn0036921	FBgn0036921_E005	0.302209	1.03001e-08	2.62051e-05	4.29506	-27.5952	RhoGDI;
FBgn0086068+FBgn0086071+FBgn0035422+FBgn0086072	FBgn0086068+FBgn0086071+FBgn0035422+FBgn0086072_E002	0.711748	7.1071e-05	0.0367762	1.99443	3.12699	snoRNA:Or-CD12;	snoRNA:Or-CD11b;	RpL28;	snoRNA:Or-CD11a;
FBgn0086254	FBgn0086254_E002	0.0884608	6.41822e-08	0.000115264	35.0081	-1.8535	CG6084;
FBgn0086254	FBgn0086254_E003	0.0973307	1.96885e-09	8.58698e-06	26.9971	2.22713	CG6084;
FBgn0000064	FBgn0000064_E003	0.0887754	2.48594e-08	5.42113e-05	34.6436	1.95867	Ald;
FBgn0000083	FBgn0000083_E007	0.214581	2.8386e-11	1.73325e-07	6.70749	-29.4506	AnnIX;
FBgn0001149+FBgn0038020	FBgn0001149+FBgn0038020_E003	0.146993	1.54314e-07	0.000256594	11.8345	-3.18423	GstD1;	GstD9;
FBgn0003118	FBgn0003118_E013	0.272985	2.38273e-07	0.000363724	4.88046	-27.0751	pnt;
FBgn0003177	FBgn0003177_E044	0.101352	0.000102007	0.0494329	24.4595	1.50479	pyd;
FBgn0003257	FBgn0003257_E003	0.214581	1.15081e-11	8.78358e-08	6.70749	-28.9838	r-l;
FBgn0011739	FBgn0011739_E008	0.546688	5.39562e-05	0.0299506	2.14384	28.2919	wts;
FBgn0015778	FBgn0015778_E002	0.0779223	3.49939e-07	0.00048562	54.0713	-1.48161	rin;
FBgn0016119	FBgn0016119_E003	0.272985	6.38493e-09	1.84809e-05	4.88046	-28.4932	ATPsyn-Cf6;
FBgn0016917	FBgn0016917_E015	0.506318	4.90905e-05	0.0282194	2.33713	27.028	Stat92E;
FBgn0037989	FBgn0037989_E023	0.262708	3.73653e-06	0.00392269	5.12618	-5.14512	CG14741;
FBgn0038145	FBgn0038145_E006	0.256018	1.24177e-08	2.91624e-05	14.383	-3.54952	Droj2;
FBgn0038842	FBgn0038842_E006	0.253147	6.65868e-09	1.84809e-05	5.37806	-28.7166	CG5630;
FBgn0039697	FBgn0039697_E003	0.221461	2.14404e-05	0.016784	6.42419	2.75627	CG7834;
FBgn0051191	FBgn0051191_E006	0.253147	6.65868e-09	1.84809e-05	5.37806	-28.7166	CG31191;
FBgn0051363	FBgn0051363_E006	0.112281	0	0	19.4826	-28.7858	Jupiter;
FBgn0243512	FBgn0243512_E002	0.329981	3.26256e-05	0.0207512	3.85557	-4.86873	puc;
FBgn0026777	FBgn0026777_E003	0.288699	2.95694e-07	0.000429883	4.54722	-27.3546	Rad23;
FBgn0039890	FBgn0039890_E006	0.432441	9.81691e-06	0.00881501	2.79895	-28.7282	CG2316;
FBgn0040324	FBgn0040324_E005	0.31775	2.95216e-05	0.0195934	4.03752	-4.19533	Ephrin;
FBgn0259214	FBgn0259214_E013	0.493136	4.99131e-05	0.0282194	2.40803	-26.5935	PMCA;
FBgn0001624	FBgn0001624_E014	0.0896191	2.80216e-05	0.0194432	33.7022	-1.49305	dlg1;
FBgn0001624	FBgn0001624_E015	0.122542	4.15904e-07	0.000552067	16.3578	2.3036	dlg1;
FBgn0001624	FBgn0001624_E016	0.0862782	4.2136e-05	0.0256474	37.7657	-1.4016	dlg1;
FBgn0025111+FBgn0003360	FBgn0025111+FBgn0003360_E003	0.189969	3.08752e-05	0.0200558	7.96388	3.01269	Ant2;	sesB;
FBgn0029856	FBgn0029856_E001	0.945457	9.75477e-06	0.00881501	1.17991	48.5479	CR11700;
FBgn0029856	FBgn0029856_E003	1.03415	2.4068e-05	0.0183699	1.07265	48.4119	CR11700;
FBgn0029856	FBgn0029856_E004	0.945457	9.75477e-06	0.00881501	1.17991	48.5485	CR11700;
FBgn0029856	FBgn0029856_E007	0.0653563	3.30984e-08	6.3156e-05	154.182	-17.1304	CR11700;
FBgn0030052	FBgn0030052_E009	0.109182	5.80824e-07	0.000709303	20.6755	-2.07489	CG12065;
FBgn0030529	FBgn0030529_E003	0.162298	1.75371e-12	1.78469e-08	10.0883	-5.572	Clic;
FBgn0030991	FBgn0030991_E001	0.253221	4.36837e-05	0.0256474	5.376	1.54863	CG7453;
FBgn0044047	FBgn0044047_E004	0.528652	2.92223e-05	0.0195934	2.2261	-27.6627	Ilp6;
FBgn0261451	FBgn0261451_E029	0.293078	2.98722e-09	1.14e-05	4.4623	-28.1451	trol;
CG1101
geneID	exonID	dispersion	pvalue	padjust	meanBase	log2fold(untreated/treated)	gene_name
FBgn0003943	FBgn0003943_E001	0.121621	0	0	49.3483	-4.79983	Ubi-p63E;
FBgn0003943	FBgn0003943_E016	19.7365	7.5241e-08	0.000576402	21.5602	-39.0153	Ubi-p63E;
FBgn0011288	FBgn0011288_E011	0.318617	2.55351e-15	3.91236e-11	223.356	7.67632	Snap25;
FBgn0024939	FBgn0024939_E004	0.506279	2.12123e-06	0.0108335	4.23882	-30.2543	RpL8;
FBgn0003177	FBgn0003177_E042	19.6338	1.20259e-06	0.00737019	43.6528	-33.8432	pyd;
FBgn0003301	FBgn0003301_E018	0.596156	9.85517e-10	1.00664e-05	228.047	37.7742	rut;
CG11266
geneID	exonID	dispersion	pvalue	padjust	meanBase	log2fold(untreated/treated)	gene_name
FBgn0000299	FBgn0000299_E005	0.373295	2.52476e-06	0.0110491	5.44044	-5.19598	Cg25C;
FBgn0028509	FBgn0028509_E009	0.103617	1.8173e-06	0.00927853	141.706	1.83372	cenG1A;
FBgn0028509	FBgn0028509_E010	0.157014	4.34294e-06	0.0166302	72.2319	2.56032	cenG1A;
FBgn0031993	FBgn0031993_E015	0.175717	4.77878e-07	0.00365983	17.3872	-3.11005	CG8486;
FBgn0024939	FBgn0024939_E004	0.400435	2.40187e-07	0.00245262	4.97125	-30.4807	RpL8;
FBgn0041775	FBgn0041775_E007	0.155038	1.69372e-06	0.00927853	35.41	-2.3227	tral;
FBgn0003177	FBgn0003177_E031	0.0937052	8.2046e-08	0.00245262	196.445	2.13918	pyd;
FBgn0039890	FBgn0039890_E006	0.626253	2.31853e-07	0.00245262	2.89433	-29.6059	CG2316;
CG12749
geneID	exonID	dispersion	pvalue	padjust	meanBase	log2fold(untreated/treated)	gene_name
FBgn0029095	FBgn0029095_E006	0.180035	3.07027e-08	9.72013e-05	6.5672	-3.87404	aru;
FBgn0031865	FBgn0031865_E002	0.375892	1.65027e-05	0.022391	2.48947	-37.2025	Nha1;
FBgn0032198	FBgn0032198_E002	0.0951872	1.53006e-08	5.44949e-05	22.6139	1.90038	eEF1delta;
FBgn0051619	FBgn0051619_E002	0.141081	2.40302e-06	0.00456463	20.294	-2.02195	CG31619;
FBgn0065096+FBgn0041789	FBgn0065096+FBgn0041789_E004	0.471928	3.3526e-05	0.0434208	1.90843	-4.86786	snmRNA:359;	Pax;
FBgn0082917+FBgn0082934+FBgn0082935+FBgn0082932+FBgn0082933+FBgn0083059+FBgn0082918+FBgn0083060+FBgn0259937	FBgn0082917+FBgn0082934+FBgn0082935+FBgn0082932+FBgn0082933+FBgn0083059+FBgn0082918+FBgn0083060+FBgn0259937_E006	0.156226	1.47224e-08	5.44949e-05	8.19997	4.49735	snoRNA:Or-CD9b;	snoRNA:Me28S-G1083b;	snoRNA:Me28S-G1083a;	snoRNA:Me28S-G1083d;	snoRNA:Me28S-G1083c;	snmRNA:60Cb;	snoRNA:Or-CD9a;	snmRNA:60Ca;	Nop60B;
FBgn0260934+FBgn0002716	FBgn0260934+FBgn0002716_E024	0.489782	5.6934e-06	0.00947907	1.82906	-28.4146	par-1;	mei-W68;
FBgn0260934+FBgn0002716	FBgn0260934+FBgn0002716_E025	0.373292	1.2096e-07	0.000344653	2.51016	-28.8872	par-1;	mei-W68;
FBgn0035142	FBgn0035142_E013	0.34071	1.76061e-07	0.000456046	2.802	-28.6189	hipk;
FBgn0002921	FBgn0002921_E002	0.189617	3.23186e-13	9.20854e-09	6.07995	-7.0192	Atpalpha;
FBgn0002921	FBgn0002921_E006	0.153174	1.06698e-08	5.06693e-05	8.46984	-3.59005	Atpalpha;
FBgn0002921	FBgn0002921_E007	0.0963263	2.35833e-06	0.00456463	21.8956	1.8425	Atpalpha;
FBgn0002921	FBgn0002921_E019	0.203977	1.1254e-06	0.00246661	5.47162	4.31184	Atpalpha;
FBgn0037357	FBgn0037357_E007	0.352052	5.98825e-06	0.00947907	2.693	27.6849	sec23;
FBgn0039932	FBgn0039932_E003	0.409108	1.32891e-05	0.0189323	2.2523	28.0139	CG11093;
FBgn0010256	FBgn0010256_E006	0.493193	9.24627e-06	0.013866	1.81464	-27.113	Rbp2;
FBgn0010256	FBgn0010256_E007	0.329501	2.1983e-07	0.000521968	2.91874	-6.13418	Rbp2;
FBgn0030882	FBgn0030882_E004	0.109268	1.40976e-09	8.30906e-06	16.0896	-2.7326	GS;
FBgn0030882	FBgn0030882_E013	0.109268	1.40976e-09	8.30906e-06	16.0896	-2.7326	GS;
FBgn0040309	FBgn0040309_E001	0.0644791	2.99402e-06	0.00533178	195.522	0.278431	Jafrac1;
FBgn0052495	FBgn0052495_E004	0.109268	1.45809e-09	8.30906e-06	16.0896	-2.72911	CG32495;
FBgn0052495	FBgn0052495_E013	0.109268	1.45809e-09	8.30906e-06	16.0896	-2.72911	CG32495;
CG13425
geneID	exonID	dispersion	pvalue	padjust	meanBase	log2fold(untreated/treated)	gene_name
FBgn0032006	FBgn0032006_E018	0.167973	3.12394e-06	0.00782546	7.18477	-3.26236	Pvr;
FBgn0003612	FBgn0003612_E009	0.18283	1.35511e-05	0.0271564	6.42644	-2.8293	Su(var)2-10;
FBgn0013750	FBgn0013750_E001	0.102022	2.20825e-05	0.0414874	15.0892	-1.89144	Arf51F;
FBgn0014020	FBgn0014020_E011	0.210107	4.03419e-08	0.000242535	5.38319	-5.63659	Rho1;
FBgn0015907	FBgn0015907_E002	0.0831667	1.52916e-09	1.53221e-05	22.0132	3.1563	bl;
FBgn0015907	FBgn0015907_E009	0.0845879	0	0	99.7752	-4.19889	bl;
FBgn0010352	FBgn0010352_E007	0.139743	3.01208e-06	0.00782546	9.26153	2.39784	Nc73EF;
FBgn0035227	FBgn0035227_E026	0.221919	1.1272e-06	0.00484052	5.02963	-5.08772	CG12090;
FBgn0036661	FBgn0036661_E004	0.289993	1.87071e-06	0.0070292	3.64858	-3.56246	CG9705;
FBgn0002921	FBgn0002921_E003	0.0869336	6.58368e-09	4.94763e-05	20.1647	2.20812	Atpalpha;
FBgn0028671	FBgn0028671_E006	0.124709	3.96936e-06	0.00917837	10.9465	-2.40166	Vha100-1;
FBgn0004657	FBgn0004657_E014	0.11847	9.38986e-06	0.0201614	11.8404	1.91886	mys;
FBgn0030052	FBgn0030052_E009	0.0710809	7.48668e-12	1.12525e-07	31.1856	-2.33654	CG12065;
FBgn0030882	FBgn0030882_E004	0.0994912	2.112e-06	0.00705409	15.7544	-1.94746	GS;
FBgn0030882	FBgn0030882_E013	0.0998701	2.58059e-06	0.00775726	15.6511	-1.9326	GS;
FBgn0052495	FBgn0052495_E013	0.0998701	7.32545e-07	0.00367005	15.6511	-2.03081	CG32495;
FBgn0261451	FBgn0261451_E033	0.21061	2.55543e-05	0.0451861	5.36712	-3.16808	trol;
CG1559
geneID	exonID	dispersion	pvalue	padjust	meanBase	log2fold(untreated/treated)	gene_name
FBgn0020618	FBgn0020618_E004	0.102657	2.17844e-05	0.0231498	17.2648	-1.39148	Rack1;
FBgn0028425	FBgn0028425_E008	0.0598868	1.01469e-08	4.70706e-05	71.3479	-1.5473	JhI-21;
FBgn0032981	FBgn0032981_E009	0.138099	1.06486e-05	0.015088	14.7759	-2.64944	CG3635;
FBgn0043841	FBgn0043841_E006	0.0498668	2.98169e-06	0.0058718	207.743	-0.96916	vir-1;
FBgn0259984	FBgn0259984_E002	0.148207	4.56965e-05	0.0399911	9.63891	-2.33499	kuz;
FBgn0000556	FBgn0000556_E006	0.481264	2.0585e-05	0.0231498	2.2789	-28.0818	Ef1alpha48D;
FBgn0004400	FBgn0004400_E003	0.345675	4.92304e-05	0.0414327	3.30685	-27.474	rhi;
FBgn0013325	FBgn0013325_E010	0.120967	2.12618e-05	0.0231498	13.0989	-1.78482	RpL11;
FBgn0014184	FBgn0014184_E002	0.212194	4.10978e-05	0.0392846	421.744	-1.88405	Oda;
FBgn0025286	FBgn0025286_E004	0.490263	4.22486e-05	0.0392846	2.23283	-27.3418	RpL31;
FBgn0033434+FBgn0050338	FBgn0033434+FBgn0050338_E014	0.115992	8.4533e-09	4.70706e-05	14.0179	2.49402	CG1902;	CG30338;
FBgn0033912	FBgn0033912_E003	0.17588	2.68696e-09	1.99876e-05	7.59962	-4.4617	RpS23;
FBgn0034598	FBgn0034598_E005	0.104621	1.10736e-08	4.70706e-05	16.6951	-2.73779	CG4266;
FBgn0003741+FBgn0027500	FBgn0003741+FBgn0027500_E006	0.158282	1.11668e-05	0.0151031	8.78108	2.27539	tra;	spd-2;
FBgn0010408	FBgn0010408_E001	0.0773649	1.1724e-13	3.48846e-09	46.7888	-2.25356	RpS9;
FBgn0017579	FBgn0017579_E004	0.25673	1.45341e-06	0.00377776	4.69655	-4.05663	RpL14;
FBgn0024236	FBgn0024236_E008	0.16101	3.31618e-11	4.93365e-07	8.5744	-6.15824	foi;
FBgn0027567	FBgn0027567_E009	0.149552	3.15741e-06	0.0058718	9.51486	-2.81422	CG8108;
FBgn0035162+FBgn0086066	FBgn0035162+FBgn0086066_E010	0.0562592	1.54805e-06	0.00377776	88.9318	-1.3385	CG13900;	snoRNA:Me5.8S-G74;
FBgn0036213	FBgn0036213_E003	0.12756	2.7937e-05	0.0277088	1538.79	1.22055	RpL10Ab;
FBgn0040813	FBgn0040813_E005	1.17359	7.91112e-06	0.0130775	10.1267	-29.8609	Nplp2;
FBgn0261556	FBgn0261556_E020	0.119779	2.12239e-05	0.0231498	13.3072	-1.9292	CG42674;
FBgn0002781	FBgn0002781_E028	0.127482	9.23562e-06	0.0144635	44.457	1.86056	mod(mdg4);
FBgn0002781	FBgn0002781_E039	0.217587	1.69863e-05	0.0210595	5.76225	-3.50562	mod(mdg4);
FBgn0004587	FBgn0004587_E009	0.0766253	5.36173e-08	0.000199423	31.5126	-1.92537	B52;
FBgn0004587	FBgn0004587_E016	0.256246	7.30462e-10	7.24496e-06	4.70731	-27.6521	B52;
FBgn0037752	FBgn0037752_E001	0.0455027	5.15211e-05	0.0414327	2362.39	-0.631584	RpS29;
FBgn0037752	FBgn0037752_E002	0.0456134	5.15211e-05	0.0414327	1870.22	0.634221	RpS29;
FBgn0038105	FBgn0038105_E004	0.0789696	6.5115e-07	0.00215277	29.3326	-1.23638	yellow-f2;
FBgn0038108	FBgn0038108_E015	0.486673	4.47764e-05	0.0399911	2.25099	-28.4243	CG7518;
FBgn0039809+FBgn0000416	FBgn0039809+FBgn0000416_E002	0.0937655	1.58285e-05	0.0204773	20.4179	-1.71601	CG15547;	Sap-r;
FBgn0259139	FBgn0259139_E004	0.123813	1.75084e-06	0.00377776	12.6254	-2.43298	glo;
FBgn0261113	FBgn0261113_E004	0.145826	2.74675e-05	0.0277088	12.9561	2.19173	Xrp1;
FBgn0000520	FBgn0000520_E003	0.405462	7.14794e-06	0.012511	2.75824	-26.9396	dwg;
FBgn0026083	FBgn0026083_E011	0.116059	1.02252e-05	0.015088	14.0047	-2.11282	CG4857;
FBgn0030882	FBgn0030882_E007	0.0867622	1.77747e-06	0.00377776	23.8486	-1.73658	GS;
FBgn0052495	FBgn0052495_E007	0.0868442	1.49185e-06	0.00377776	23.8017	-1.75422	CG32495;
CG1646
geneID	exonID	dispersion	pvalue	padjust	meanBase	log2fold(untreated/treated)	gene_name
FBgn0002638	FBgn0002638_E005	0.200617	9.58345e-13	1.50767e-08	10.9634	-30.6448	Bj1;
FBgn0003943	FBgn0003943_E001	0.307463	2.90878e-13	9.1522e-09	69.1133	-5.23865	Ubi-p63E;
FBgn0003943	FBgn0003943_E002	0.658777	8.61397e-11	6.77574e-07	2.42901	-35.5221	Ubi-p63E;
FBgn0003943	FBgn0003943_E003	0.871092	2.73256e-08	0.000171955	1.78507	-35.0774	Ubi-p63E;
FBgn0037328	FBgn0037328_E008	1.3667	1.96451e-06	0.0103019	33.6743	-31.2968	RpL35A;
FBgn0010412	FBgn0010412_E003	0.403891	9.83516e-06	0.0442076	5096.43	-2.31283	RpS19a;
FBgn0086911	FBgn0086911_E010	0.211926	3.73267e-11	3.91482e-07	10.0885	-31.1266	rg;
CG16788
geneID	exonID	dispersion	pvalue	padjust	meanBase	log2fold(untreated/treated)	gene_name
FBgn0003177	FBgn0003177_E027	0.0891298	0	0	171.444	35.2637	pyd;
FBgn0243514	FBgn0243514_E020	0.30651	3.88913e-07	0.00583311	7.3382	-35.6055	eater;
FBgn0243514	FBgn0243514_E021	0.331818	1.47397e-06	0.0147383	6.60243	-35.4582	eater;
FBgn0243514	FBgn0243514_E026	0.343131	2.48351e-06	0.0186245	6.3192	-35.3957	eater;
CG16901
geneID	exonID	dispersion	pvalue	padjust	meanBase	log2fold(untreated/treated)	gene_name
FBgn0032482	FBgn0032482_E005	0.0790395	1.74624e-08	0.000256356	50.1145	2.00733	Pect;
FBgn0032482	FBgn0032482_E006	0.115767	8.05797e-07	0.00572851	19.1853	-2.33734	Pect;
FBgn0053554	FBgn0053554_E001	0.288877	5.49994e-07	0.00538279	27.1223	0.724044	Nipped-A;
FBgn0000083	FBgn0000083_E007	0.0748285	9.7553e-07	0.00572851	114.146	1.56953	AnnIX;
FBgn0003177	FBgn0003177_E003	0.275784	6.15046e-06	0.0300973	10.0433	4.39644	pyd;
FBgn0003257	FBgn0003257_E003	0.0891077	7.39852e-06	0.0310326	114.146	1.1161	r-l;
FBgn0041210	FBgn0041210_E007	0.119405	0	0	18.0801	-5.24671	HDAC4;
CG17136
geneID	exonID	dispersion	pvalue	padjust	meanBase	log2fold(untreated/treated)	gene_name
FBgn0003177	FBgn0003177_E027	0.0613799	0	0	79.1339	33.5862	pyd;
FBgn0004403	FBgn0004403_E008	0.353198	1.62392e-07	0.00114811	3.22722	-29.7785	RpS14a;
FBgn0004404	FBgn0004404_E008	0.353198	1.09562e-07	0.0010328	3.22722	-30.5511	RpS14b;
FBgn0030796	FBgn0030796_E005	0.094508	2.25053e-11	3.18225e-07	20.5876	-2.75978	CG4829;
CG17838
geneID	exonID	dispersion	pvalue	padjust	meanBase	log2fold(untreated/treated)	gene_name
FBgn0038826	FBgn0038826_E003	0.114949	2.29502e-07	0.0067469	18.4637	-2.29856	CG17838;
CG18350
geneID	exonID	dispersion	pvalue	padjust	meanBase	log2fold(untreated/treated)	gene_name
FBgn0011259	FBgn0011259_E017	0.361336	2.59525e-06	0.0388094	4.14643	4.44834	Sema-1a;
FBgn0003943	FBgn0003943_E002	17.5194	2.58953e-07	0.00774476	16.0065	-7.56777	Ubi-p63E;
CG18426
geneID	exonID	dispersion	pvalue	padjust	meanBase	log2fold(untreated/treated)	gene_name
FBgn0010265	FBgn0010265_E003	0.260954	4.39204e-13	1.27734e-08	20.7422	-30.2429	RpS13;
CG1987
geneID	exonID	dispersion	pvalue	padjust	meanBase	log2fold(untreated/treated)	gene_name
FBgn0003885	FBgn0003885_E001	0.327059	1.55551e-06	0.0151393	3.90041	-37.2035	alphaTub84D;
FBgn0003885	FBgn0003885_E002	0.327059	1.55551e-06	0.0151393	3.90041	-37.2037	alphaTub84D;
FBgn0030796	FBgn0030796_E005	0.0847114	1.55431e-14	4.53828e-10	35.3735	-3.02106	CG4829;
CG30122
geneID	exonID	dispersion	pvalue	padjust	meanBase	log2fold(untreated/treated)	gene_name
FBgn0004167	FBgn0004167_E014	0.0753302	0	0	37.7508	3.2166	kst;
CG31000
geneID	exonID	dispersion	pvalue	padjust	meanBase	log2fold(untreated/treated)	gene_name
CG31716
geneID	exonID	dispersion	pvalue	padjust	meanBase	log2fold(untreated/treated)	gene_name
FBgn0011722	FBgn0011722_E001	0.0893387	9.75509e-06	0.0304525	72.4718	-1.50876	Tig;
FBgn0259683	FBgn0259683_E007	0.354434	1.4766e-14	2.30475e-10	261.169	7.38796	Ir40a;
FBgn0003943	FBgn0003943_E014	0.205227	3.66789e-09	1.90834e-05	11.6172	-33.1504	Ubi-p63E;
FBgn0011288	FBgn0011288_E009	0.324788	4.8741e-12	3.80387e-08	245.259	5.92435	Snap25;
FBgn0003177	FBgn0003177_E029	0.0741852	1.78098e-09	1.11193e-05	230.042	2.16709	pyd;
FBgn0004606	FBgn0004606_E006	0.182894	1.17684e-14	2.30475e-10	13.86	-30.1968	zfh1;
FBgn0004834	FBgn0004834_E046	1.00571	5.5276e-06	0.0191728	155.046	9.57265	Gprk2;
FBgn0082582	FBgn0082582_E007	0.182894	1.82465e-12	1.89867e-08	13.86	-28.555	tmod;
FBgn0003301	FBgn0003301_E018	0.609403	2.02716e-08	9.04028e-05	250.496	9.58546	rut;
FBgn0027335	FBgn0027335_E010	0.396265	7.11598e-07	0.00277674	4.87252	-28.2684	Rip11;
CG32423
geneID	exonID	dispersion	pvalue	padjust	meanBase	log2fold(untreated/treated)	gene_name
FBgn0000097	FBgn0000097_E001	0.0648242	3.7789e-06	0.000527503	90.6381	-1.08764	aop;
FBgn0000229	FBgn0000229_E002	0.0678264	1.59872e-05	0.00145887	74.5502	-1.13176	bsk;
FBgn0000229	FBgn0000229_E003	0.0928442	0.00015611	0.0073926	30.0715	1.56156	bsk;
FBgn0000256	FBgn0000256_E001	0.117738	7.08383e-05	0.00419734	18.8693	1.79128	capu;
FBgn0000384	FBgn0000384_E002	0.0712926	6.01914e-06	0.000731061	92.8238	-1.14341	cta;
FBgn0000384	FBgn0000384_E004	0.0922725	0.000549837	0.0173067	30.4872	1.17611	cta;
FBgn0001978	FBgn0001978_E002	0.0978392	0.000193584	0.00867918	63.1825	-1.23474	stc;
FBgn0001987	FBgn0001987_E008	0.402583	0.000591925	0.018059	3.58561	-3.79945	Gli;
FBgn0002121	FBgn0002121_E004	0.0625906	0.000475073	0.0156084	107.974	-0.892936	l(2)gl;
FBgn0002527	FBgn0002527_E001	0.104865	0.000656885	0.0193804	56.2422	1.35535	LanB1;
FBgn0002543	FBgn0002543_E001	0.249248	4.15462e-05	0.00281091	6.3577	-4.60703	lea;
FBgn0003141	FBgn0003141_E001	0.0864491	0.00228729	0.0455121	35.4831	-0.863082	pr;
FBgn0003346	FBgn0003346_E003	0.118122	7.48874e-05	0.00432991	99.8291	-1.31249	RanGap;
FBgn0003475	FBgn0003475_E003	0.0715485	0.00052969	0.0168744	61.104	-1.10645	spir;
FBgn0003475	FBgn0003475_E019	0.137621	0.000782595	0.0218388	14.5425	1.73364	spir;
FBgn0003502	FBgn0003502_E007	0.078265	4.9049e-07	0.000116924	46.0998	-1.81932	Btk29A;
FBgn0003557	FBgn0003557_E003	0.132513	1.16804e-05	0.00116622	38.539	1.94768	Su(dx);
FBgn0003607	FBgn0003607_E001	0.0574213	0.000410603	0.0142194	193.723	0.764701	Su(var)205;
FBgn0003607	FBgn0003607_E003	0.0544207	1.46583e-06	0.000267582	359.406	-1.09274	Su(var)205;
FBgn0003607	FBgn0003607_E004	0.0995904	0.00231315	0.0458632	73.1816	1.13518	Su(var)205;
FBgn0003732	FBgn0003732_E004	0.0799948	0.0003201	0.0120192	43.3578	1.15941	Top2;
FBgn0003941	FBgn0003941_E007	0.615637	6.74284e-05	0.00404203	2.23287	-29.8946	RpL40;
FBgn0003963	FBgn0003963_E007	0.0846485	2.41262e-07	7.17958e-05	37.3769	-2.00587	ush;
FBgn0004177	FBgn0004177_E002	0.0591646	0.0023842	0.0465812	152.8	-0.646545	mts;
FBgn0004363	FBgn0004363_E001	0.138212	3.30075e-05	0.00239964	317.978	-1.42736	porin;
FBgn0004363	FBgn0004363_E002	0.0586651	0.000898159	0.0239343	162.644	0.66188	porin;
FBgn0004584	FBgn0004584_E001	0.0794844	0.000711578	0.02047	44.1323	1.06219	Rrp1;
FBgn0004797	FBgn0004797_E010	0.0836724	0.000787615	0.0219192	38.4906	1.23971	mdy;
FBgn0005672	FBgn0005672_E003	0.309265	4.57111e-05	0.00302303	4.88075	-3.39696	spi;
FBgn0005672	FBgn0005672_E006	0.0692383	0.000288989	0.011221	68.807	0.943778	spi;
FBgn0010288	FBgn0010288_E001	0.0627698	0.00155008	0.0354535	106.342	-0.738718	Uch;
FBgn0010497	FBgn0010497_E003	0.193795	0.000179699	0.00824025	8.82512	-2.02361	l(2)01810;
FBgn0010704	FBgn0010704_E001	0.0615549	0.00115514	0.0288336	118.481	-0.855163	l(2)s5379;
FBgn0011230	FBgn0011230_E001	0.0653973	0.000363322	0.0130372	87.0522	0.937562	poe;
FBgn0011230	FBgn0011230_E002	0.0703382	0.00228555	0.0455121	64.9109	0.879071	poe;
FBgn0011274+FBgn0260632	FBgn0011274+FBgn0260632_E019	0.0834582	0.00207609	0.0430506	38.7439	-1.10115	Dif;	dl;
FBgn0011703	FBgn0011703_E002	0.0641444	1.3398e-05	0.00126385	95.2947	-0.906268	RnrL;
FBgn0011705	FBgn0011705_E002	0.0619017	1.89078e-06	0.000321245	114.742	-1.19122	rost;
FBgn0011705	FBgn0011705_E003	0.0737257	0.000120336	0.00611665	55.2724	1.16805	rost;
FBgn0014010	FBgn0014010_E001	0.100196	1.9471e-09	1.9959e-06	27.6769	2.63279	Rab5;
FBgn0014010	FBgn0014010_E002	0.0564676	9.71336e-08	3.71016e-05	226.98	-1.33768	Rab5;
FBgn0014033	FBgn0014033_E001	0.0634469	1.75998e-05	0.00154533	100.598	1.07996	Sr-CI;
FBgn0014033	FBgn0014033_E003	0.0878923	0.0014894	0.0345565	57.2003	-0.958317	Sr-CI;
FBgn0014189	FBgn0014189_E009	0.259111	0.000257997	0.0104807	6.05651	-2.54889	Hel25E;
FBgn0015376	FBgn0015376_E011	0.448246	0.000413823	0.0142845	10.2903	-2.89988	cutlet;
FBgn0015521	FBgn0015521_E001	0.0601612	0.000167285	0.00778268	1360.87	-0.7937	oho23B;
FBgn0015521	FBgn0015521_E003	0.0553602	9.97462e-09	6.66825e-06	283.49	1.23068	oho23B;
FBgn0015623	FBgn0015623_E007	0.0640244	0.000870482	0.0233791	96.1667	0.917243	Cpr;
FBgn0015756	FBgn0015756_E007	1.72945	0.00232669	0.045967	1.81688	-29.6707	RpL9;
FBgn0015772	FBgn0015772_E002	0.0927762	4.88573e-05	0.00319672	30.1203	-1.37511	Nak;
FBgn0015776	FBgn0015776_E003	0.0633284	0.00172149	0.0380038	101.558	0.799105	nrv1;
FBgn0015791	FBgn0015791_E004	0.0840281	0.00201836	0.0421376	38.0771	1.00904	Rab14;
FBgn0015803	FBgn0015803_E007	0.0800869	0.00232884	0.045967	43.2209	-0.984734	rtGEF;
FBgn0015808	FBgn0015808_E001	0.104149	0.000963118	0.0251638	24.8342	-1.1668	ScpX;
FBgn0015834	FBgn0015834_E001	0.0954347	7.16003e-06	0.000811748	192.676	1.18568	Trip1;
FBgn0015834	FBgn0015834_E002	0.114248	7.16003e-06	0.000811748	582.979	-1.36742	Trip1;
FBgn0015924	FBgn0015924_E001	0.0841734	3.06697e-05	0.00227768	37.9108	1.37585	crq;
FBgn0015924	FBgn0015924_E003	0.0684984	3.97279e-06	0.000542984	71.7017	-1.12196	crq;
FBgn0016075	FBgn0016075_E001	0.0572694	0.000400084	0.0139447	198.351	0.869779	vkg;
FBgn0016075	FBgn0016075_E003	0.150972	0.00156955	0.0357002	229.255	1.39676	vkg;
FBgn0019686	FBgn0019686_E003	0.111243	0.00159335	0.0359755	20.9008	-1.29189	lok;
FBgn0019686	FBgn0019686_E004	0.120076	0.000267668	0.0107458	18.2315	1.64569	lok;
FBgn0020270	FBgn0020270_E003	0.164351	0.000328077	0.0121961	21.4076	1.84086	mre11;
FBgn0020304	FBgn0020304_E003	0.0748285	0.00041694	0.014326	59.2368	1.06429	drongo;
FBgn0020309	FBgn0020309_E001	0.0608372	2.40722e-07	7.17958e-05	127.049	-1.44309	crol;
FBgn0020309	FBgn0020309_E007	0.0872946	0.000261672	0.0105881	34.6585	1.34867	crol;
FBgn0020309	FBgn0020309_E016	0.159306	2.4188e-05	0.00191216	19.6341	2.2501	crol;
FBgn0020414	FBgn0020414_E001	0.0719084	2.30839e-06	0.000364097	117.739	1.30527	Idgf3;
FBgn0020414	FBgn0020414_E002	0.0800414	4.11483e-06	0.000557442	365.054	-1.28665	Idgf3;
FBgn0020415	FBgn0020415_E003	0.111318	2.77218e-06	0.000417893	20.8747	-1.94991	Idgf2;
FBgn0020443	FBgn0020443_E002	0.0545591	0.000387163	0.0136463	345.761	-0.8348	Elf;
FBgn0021761	FBgn0021761_E011	0.0710015	0.00138856	0.0326461	62.7678	-0.969995	Nup154;
FBgn0021796	FBgn0021796_E005	0.115196	0.000325011	0.0121002	19.6154	-1.49691	Tor;
FBgn0021967	FBgn0021967_E001	0.117918	0.000302902	0.0116435	18.8187	1.54679	Pdsw;
FBgn0022201	FBgn0022201_E002	0.238223	0.00230519	0.045735	6.73188	2.29593	milt;
FBgn0022213	FBgn0022213_E001	0.0836724	0.000563377	0.0175	38.4906	1.23811	Cas;
FBgn0022893	FBgn0022893_E003	0.56318	0.000354802	0.0128285	2.46152	-26.4788	Df31;
FBgn0023388	FBgn0023388_E005	0.15502	0.00194402	0.0412294	12.1121	1.62647	Dap160;
FBgn0024320	FBgn0024320_E013	0.301748	0.000892484	0.0238413	5.02702	-2.85427	Npc1a;
FBgn0024689	FBgn0024689_E002	0.213155	0.00239839	0.0467694	7.77202	2.08579	fws;
FBgn0024734	FBgn0024734_E004	0.0670313	0.000716683	0.02054	78.2278	0.983097	PRL-1;
FBgn0024734	FBgn0024734_E006	0.0727928	8.25342e-05	0.00465705	57.6292	-1.18259	PRL-1;
FBgn0025117	FBgn0025117_E001	0.0688959	0.00236507	0.0463253	70.117	-0.673287	und;
FBgn0025117	FBgn0025117_E002	0.0682891	0.00236507	0.0463253	72.5652	0.670478	und;
FBgn0025681	FBgn0025681_E002	0.0988701	0.00155788	0.0355136	26.293	1.27835	CG3558;
FBgn0026147	FBgn0026147_E006	0.0926409	5.97066e-06	0.000731061	30.218	-1.59448	CG16833;
FBgn0026379	FBgn0026379_E010	0.140197	0.000304699	0.0116689	14.1228	-1.71521	Pten;
FBgn0026431	FBgn0026431_E001	0.30301	0.00116033	0.0289161	5.00186	-2.57682	Grip75;
FBgn0026431	FBgn0026431_E008	0.10745	0.00249743	0.0479706	22.3028	1.29475	Grip75;
FBgn0026577	FBgn0026577_E001	0.170807	3.21967e-05	0.00236304	10.5172	2.50509	CG8677;
FBgn0027081	FBgn0027081_E004	0.0562978	1.08652e-07	3.8852e-05	234.135	-1.16832	Aats-thr;
FBgn0027081	FBgn0027081_E005	0.0650272	0.000613484	0.0184598	89.3346	0.883903	Aats-thr;
FBgn0027363	FBgn0027363_E002	0.0893869	0.000776391	0.0216907	32.7737	1.09351	Stam;
FBgn0027571	FBgn0027571_E001	0.056312	0.000285421	0.0111246	233.52	-0.882221	CG3523;
FBgn0027582	FBgn0027582_E001	0.125543	2.12185e-06	0.000350812	16.896	2.58856	CG6230;
FBgn0027611	FBgn0027611_E007	0.122538	0.000481365	0.0157559	17.6048	1.60837	CG6206;
FBgn0027932	FBgn0027932_E003	0.0540448	1.14754e-08	7.21032e-06	402.532	-1.2984	Akap200;
FBgn0027932	FBgn0027932_E006	0.0571755	1.15031e-06	0.000223284	201.327	1.20652	Akap200;
FBgn0028419	FBgn0028419_E001	0.0654325	0.00117645	0.0292468	86.8409	-0.838094	Kr-h2;
FBgn0028419	FBgn0028419_E002	0.120064	0.00199742	0.0418665	58.7712	1.24964	Kr-h2;
FBgn0028419	FBgn0028419_E003	0.0710605	0.000784333	0.0218675	62.5838	0.966815	Kr-h2;
FBgn0028425	FBgn0028425_E004	0.0576752	0.000179901	0.00824025	186.45	-0.95389	JhI-21;
FBgn0028509	FBgn0028509_E004	0.076416	8.36291e-08	3.29713e-05	49.442	-1.77892	cenG1A;
FBgn0028509	FBgn0028509_E009	0.0773649	0.000202031	0.00889174	147.929	1.10418	cenG1A;
FBgn0028509	FBgn0028509_E010	0.0882649	6.08126e-08	2.49348e-05	70.3099	1.89098	cenG1A;
FBgn0028523	FBgn0028523_E003	0.111318	4.63364e-05	0.00305252	20.8747	-1.62457	CG5888;
FBgn0028539	FBgn0028539_E014	0.0726892	1.31184e-05	0.00124989	57.9033	-1.36732	CG31731;
FBgn0028541	FBgn0028541_E003	0.0952114	5.63758e-07	0.000128902	28.4646	2.10341	TM9SF4;
FBgn0028554	FBgn0028554_E001	0.0630405	1.65082e-06	0.000286813	103.969	-1.00625	xl6;
FBgn0028554	FBgn0028554_E002	0.0706705	1.65082e-06	0.000286813	63.8192	1.21357	xl6;
FBgn0029095	FBgn0029095_E002	0.061864	0.00047771	0.0156783	115.138	0.905688	aru;
FBgn0029174	FBgn0029174_E003	0.0867222	0.00149413	0.0345565	81.1231	-1.06937	FKBP59;
FBgn0031217	FBgn0031217_E001	0.205029	0.000314284	0.0118664	25.1465	1.76389	CG11377;
FBgn0031217	FBgn0031217_E002	0.0898214	0.000229811	0.00964138	56.0528	-0.811273	CG11377;
FBgn0031220	FBgn0031220_E004	0.0619521	2.12611e-11	5.44851e-08	114.218	-1.77163	CG4822;
FBgn0031228+FBgn0031229	FBgn0031228+FBgn0031229_E002	0.0663621	0.000176025	0.0081278	81.6161	-0.953646	CG11455;	CG3436;
FBgn0031228+FBgn0031229	FBgn0031228+FBgn0031229_E003	0.117479	0.000164571	0.00771465	18.9428	1.70048	CG11455;	CG3436;
FBgn0031260	FBgn0031260_E001	0.0870671	0.00022757	0.00956041	34.8766	1.24387	Spp;
FBgn0031260	FBgn0031260_E002	0.0671731	0.00022757	0.00956041	77.5456	-0.792289	Spp;
FBgn0031261	FBgn0031261_E001	0.0646365	0.000428401	0.0146217	91.8778	-0.850548	nAcRbeta-21C;
FBgn0031261	FBgn0031261_E003	0.0686687	0.00188421	0.0403574	71.0142	0.823337	nAcRbeta-21C;
FBgn0031285	FBgn0031285_E001	0.0582305	4.43685e-06	0.000588113	172.303	-0.897194	CG3662;
FBgn0031285	FBgn0031285_E002	0.0723297	5.44207e-07	0.00012583	58.8753	1.4091	CG3662;
FBgn0031318	FBgn0031318_E001	0.0884038	0.000483877	0.0157593	33.6331	-1.27866	CG4887;
FBgn0031318	FBgn0031318_E005	0.119733	0.000369364	0.0131619	18.3224	-1.68935	CG4887;
FBgn0031318	FBgn0031318_E010	0.114246	0.000847931	0.0230108	24.3819	1.40248	CG4887;
FBgn0031356	FBgn0031356_E009	0.0721224	1.46191e-05	0.00136646	59.4507	-1.35569	CG17660;
FBgn0031376	FBgn0031376_E002	0.0743636	0.000768956	0.0215757	53.7691	0.87658	CG10908;
FBgn0031376	FBgn0031376_E003	0.0876708	1.19386e-05	0.0011805	34.3038	-1.41631	CG10908;
FBgn0031377	FBgn0031377_E001	0.0951939	0.000279135	0.0109736	44.6773	-1.03254	CG15356;
FBgn0031390	FBgn0031390_E006	0.104778	0.000749158	0.0212725	26.4296	1.34957	tho2;
FBgn0031395	FBgn0031395_E001	0.348685	0.0019127	0.0407618	17.3607	1.82889	CG10874;
FBgn0031401	FBgn0031401_E003	0.088271	0.0015713	0.0357137	33.7526	-0.953401	CG7082;
FBgn0031450	FBgn0031450_E004	0.0886111	8.05813e-06	0.000888185	33.4482	-1.29317	Hrs;
FBgn0031492	FBgn0031492_E001	0.0838714	5.20671e-09	4.00292e-06	38.2581	-2.01957	CG3542;
FBgn0031492	FBgn0031492_E004	0.0991116	1.86779e-05	0.00161343	26.1613	1.72609	CG3542;
FBgn0031516	FBgn0031516_E001	0.114969	0.0023291	0.045967	19.685	1.27154	CG9663;
FBgn0031516	FBgn0031516_E004	0.0985348	4.39125e-05	0.00291663	26.4782	-1.66477	CG9663;
FBgn0031589	FBgn0031589_E010	0.0920759	5.74272e-06	0.000714108	30.6328	1.7713	CG3714;
FBgn0031598	FBgn0031598_E003	0.132692	0.000177167	0.00816826	15.419	-1.33352	CG3338;
FBgn0031635	FBgn0031635_E001	0.115728	0.00114608	0.0286539	19.4546	1.30552	CG15626;
FBgn0031635	FBgn0031635_E002	0.107715	0.00074799	0.0212725	22.1988	-1.25351	CG15626;
FBgn0031660	FBgn0031660_E001	0.0774962	4.51015e-07	0.000110076	47.433	1.36259	mRpL28;
FBgn0031660	FBgn0031660_E002	0.0659886	4.51015e-07	0.000110076	83.6381	-1.03149	mRpL28;
FBgn0031663	FBgn0031663_E001	0.0676642	0.000129548	0.00647781	75.2721	-0.862784	CG8891;
FBgn0031663	FBgn0031663_E002	0.0652929	0.000129548	0.00647781	87.6841	0.848428	CG8891;
FBgn0031673	FBgn0031673_E004	0.0831188	2.72305e-05	0.002104	39.1522	-1.35519	CG31650;
FBgn0031673	FBgn0031673_E009	0.104043	0.000432363	0.014708	23.7333	1.42357	CG31650;
FBgn0031771	FBgn0031771_E002	0.0595125	9.48264e-05	0.00518455	146.619	-0.804138	CG9140;
FBgn0031779	FBgn0031779_E003	0.225667	0.000313642	0.0118664	7.2156	-2.70454	CG9175;
FBgn0031813	FBgn0031813_E007	0.11802	0.00192468	0.0408754	18.7899	-1.23336	CG9527;
FBgn0031878	FBgn0031878_E001	0.0868878	2.03795e-07	6.52824e-05	35.0504	1.70513	sip2;
FBgn0031878	FBgn0031878_E003	0.0723013	1.38553e-08	7.89034e-06	58.9533	-1.40742	sip2;
FBgn0031888	FBgn0031888_E001	0.0814871	0.000980728	0.0255155	83.4042	-0.902089	Pvf2;
FBgn0031893	FBgn0031893_E002	0.113761	0.00253282	0.0482884	20.0634	-1.23321	CG4495;
FBgn0031952	FBgn0031952_E003	0.127275	0.000209245	0.0091014	16.5127	-1.57258	cdc14;
FBgn0031985	FBgn0031985_E012	0.105557	9.66068e-05	0.00523037	23.0757	-1.61071	CG8683;
FBgn0031988	FBgn0031988_E001	0.106784	0.000313815	0.0118664	22.5687	1.31545	CG8668;
FBgn0031988	FBgn0031988_E002	0.0699932	7.17507e-06	0.000811748	66.0847	-1.04565	CG8668;
FBgn0031990	FBgn0031990_E011	0.310694	0.000270738	0.0107707	4.85391	-2.96019	CG8552;
FBgn0031992	FBgn0031992_E001	0.0974358	0.00171686	0.0379289	27.1036	-0.75775	CG8498;
FBgn0031992	FBgn0031992_E002	0.141742	0.00171686	0.0379289	13.8826	1.3096	CG8498;
FBgn0031993	FBgn0031993_E014	0.0646528	0.000367675	0.0131329	91.7687	1.07789	CG8486;
FBgn0031993	FBgn0031993_E016	0.0670809	4.7308e-06	0.000616448	77.988	1.46131	CG8486;
FBgn0031993	FBgn0031993_E029	0.0751704	0.00262567	0.0492345	51.9808	1.03917	CG8486;
FBgn0031995	FBgn0031995_E001	0.0879141	0.00187405	0.0402168	34.0782	-1.03544	CG8475;
FBgn0032005	FBgn0032005_E002	0.0687176	0.00218197	0.0442905	70.819	0.904704	Snx6;
FBgn0032006	FBgn0032006_E022	0.0779746	0.00118382	0.0293144	46.5945	1.1512	Pvr;
FBgn0032006	FBgn0032006_E025	0.0696571	5.50164e-05	0.00350283	67.2694	1.32791	Pvr;
FBgn0032006	FBgn0032006_E026	0.0627929	0.000119494	0.00610411	106.135	-1.10646	Pvr;
FBgn0032026	FBgn0032026_E005	0.0756761	2.76241e-05	0.00212906	50.9193	-1.2853	CG7627;
FBgn0032029	FBgn0032029_E001	0.163088	3.70605e-09	3.113e-06	45.4435	-2.56781	CG17292;
FBgn0032036	FBgn0032036_E014	0.194081	0.00102224	0.0262841	8.80747	-2.01213	CG13384;
FBgn0032147	FBgn0032147_E002	0.108714	2.24023e-05	0.00181293	21.8151	-1.71413	IP3K1;
FBgn0032147	FBgn0032147_E004	0.0632228	2.0619e-06	0.00034366	102.429	1.05424	IP3K1;
FBgn0032168	FBgn0032168_E001	0.351215	0.000843404	0.022912	4.19895	2.63847	CG13126;
FBgn0032168	FBgn0032168_E002	0.132106	0.000843404	0.022912	15.5303	-0.740021	CG13126;
FBgn0032194	FBgn0032194_E004	0.158247	0.00185221	0.0398826	11.7479	1.6411	CG4901;
FBgn0032198	FBgn0032198_E003	0.107351	0.000708889	0.0204309	119.243	1.31366	eEF1delta;
FBgn0032213	FBgn0032213_E001	0.0581828	0.000454049	0.015192	173.434	-0.783764	CG5390;
FBgn0032228	FBgn0032228_E002	0.0910765	1.902e-06	0.000321376	31.395	-1.39514	CG5367;
FBgn0032228	FBgn0032228_E003	0.142313	0.000224862	0.00949857	13.796	1.80772	CG5367;
FBgn0032240+FBgn0067622	FBgn0032240+FBgn0067622_E002	0.0743402	0.00129533	0.0311045	68.3136	-0.812719	CG17768;	LSm-4;
FBgn0032240+FBgn0067622	FBgn0032240+FBgn0067622_E003	0.0841908	0.000109637	0.00576334	37.8909	1.23052	CG17768;	LSm-4;
FBgn0032253	FBgn0032253_E001	0.36823	0.000396893	0.0139012	3.9738	26.5764	CG5322;
FBgn0032258	FBgn0032258_E001	0.10745	0.000112	0.00583768	22.3028	1.70761	CG7456;
FBgn0032298	FBgn0032298_E001	0.100049	0.000603565	0.0181969	25.6622	1.2338	CG6724;
FBgn0032298	FBgn0032298_E003	0.127862	1.76885e-05	0.00154533	46.629	-1.65281	CG6724;
FBgn0032340	FBgn0032340_E001	0.0861001	0.000348374	0.0126783	35.835	1.23837	Ge-1;
FBgn0032340	FBgn0032340_E005	0.0826991	0.00257029	0.0487009	39.6691	-0.990824	Ge-1;
FBgn0032340	FBgn0032340_E010	0.0837793	2.11803e-05	0.00175291	38.4061	-1.52783	Ge-1;
FBgn0032361	FBgn0032361_E004	0.158261	0.00104302	0.0266827	11.7464	-1.42655	CG6488;
FBgn0032444	FBgn0032444_E001	0.0564677	0.000309358	0.0118179	226.976	-0.809407	CG5525;
FBgn0032456	FBgn0032456_E002	0.0610784	0.000558506	0.017476	124.035	-0.982815	MRP;
FBgn0032456	FBgn0032456_E006	0.0751135	1.41401e-08	7.90614e-06	52.1031	1.97156	MRP;
FBgn0032467	FBgn0032467_E006	0.125396	0.000725217	0.0207597	16.9294	1.5265	CG9934;
FBgn0032475	FBgn0032475_E003	0.0804518	0.000833983	0.0227566	42.6871	-1.03371	Sfmbt;
FBgn0032477+FBgn0032478	FBgn0032477+FBgn0032478_E003	0.152578	0.00152559	0.0351422	12.4029	1.83125	CG5287;	CG5458;
FBgn0032482	FBgn0032482_E001	0.0564281	0.000127469	0.00641561	228.604	-0.951666	Pect;
FBgn0032482	FBgn0032482_E002	0.0607416	5.80451e-05	0.00365031	284.497	-1.04408	Pect;
FBgn0032482	FBgn0032482_E005	0.0682064	0.000562771	0.0175	72.9125	1.04191	Pect;
FBgn0032482	FBgn0032482_E008	0.0603199	0.00230485	0.045735	134.035	0.837098	Pect;
FBgn0032516	FBgn0032516_E003	0.105514	0.00178507	0.0389322	23.0937	-1.12638	CG9293;
FBgn0032517	FBgn0032517_E003	0.171647	0.000231741	0.00969593	10.444	-1.81482	CG7099;
FBgn0032586	FBgn0032586_E003	0.0588933	1.00242e-05	0.00105209	157.993	-0.966548	Tpr2;
FBgn0032598	FBgn0032598_E004	0.139729	0.00128763	0.0309982	14.1974	1.30758	ChLD3;
FBgn0032620	FBgn0032620_E001	0.138604	0.000267355	0.0107458	16.6875	-1.35241	CG12288;
FBgn0032620	FBgn0032620_E002	0.152771	0.000267355	0.0107458	12.3794	1.64063	CG12288;
FBgn0032633	FBgn0032633_E005	0.0671352	7.0907e-06	0.000811748	77.7269	-1.27199	CG6860;
FBgn0032679	FBgn0032679_E002	0.12866	0.00144157	0.0336608	16.2186	1.46949	bsf;
FBgn0032689	FBgn0032689_E002	0.138658	0.000534853	0.0169915	14.3706	1.91902	CG10413;
FBgn0032720+FBgn0032721	FBgn0032720+FBgn0032721_E007	0.25368	0.000616555	0.0184978	6.21874	2.94888	mRpL13;	CG10602;
FBgn0032815	FBgn0032815_E003	0.107149	5.15547e-06	0.000660588	22.4222	2.06967	CG10462;
FBgn0032815	FBgn0032815_E007	0.0753604	0.00175058	0.0384528	51.5767	-0.968719	CG10462;
FBgn0032872	FBgn0032872_E004	0.0690814	9.66409e-07	0.000196815	69.401	-1.38393	CG2478;
FBgn0032880	FBgn0032880_E002	0.0630741	0.000153535	0.00730886	103.681	1.00528	CG9318;
FBgn0032882	FBgn0032882_E003	0.0884149	0.00226916	0.0453855	33.6231	-0.803487	ns4;
FBgn0032889	FBgn0032889_E002	0.282036	4.29148e-07	0.000106429	5.45577	-4.94128	CG9331;
FBgn0032889	FBgn0032889_E004	0.587486	7.37193e-05	0.00429359	2.35002	-27.2227	CG9331;
FBgn0032901	FBgn0032901_E002	0.118835	0.000570633	0.0176363	18.5646	1.5882	CG9339;
FBgn0032901	FBgn0032901_E003	0.132665	0.000529298	0.0168744	22.0238	1.61835	CG9339;
FBgn0032901	FBgn0032901_E005	0.074238	9.25078e-05	0.00508	54.0586	-1.23145	CG9339;
FBgn0032943	FBgn0032943_E002	0.0928764	0.000119768	0.00610799	30.0484	1.34279	Tsp39D;
FBgn0032943	FBgn0032943_E003	0.101419	0.000189644	0.00858266	24.9661	-1.26267	Tsp39D;
FBgn0032949	FBgn0032949_E001	0.0599135	0.00123767	0.0302071	140.086	0.831493	CG3305;
FBgn0032949	FBgn0032949_E002	0.0552903	1.99211e-05	0.0016923	288.017	-0.941472	CG3305;
FBgn0032961	FBgn0032961_E002	0.0598342	2.68355e-07	7.64117e-05	141.332	-1.2723	CG1416;
FBgn0032961	FBgn0032961_E003	0.0683843	0.00228803	0.0455121	72.1698	0.863452	CG1416;
FBgn0032961	FBgn0032961_E004	0.0612714	0.000640324	0.0190889	121.724	0.875129	CG1416;
FBgn0032974	FBgn0032974_E001	0.0647093	6.82624e-06	0.000789175	91.3932	-1.22094	CG3651;
FBgn0032974	FBgn0032974_E002	0.135212	0.000574104	0.0177074	39.3828	1.44035	CG3651;
FBgn0032981	FBgn0032981_E001	0.080399	4.25297e-05	0.0028494	42.7635	-1.24308	CG3635;
FBgn0032988	FBgn0032988_E002	0.111079	0.00234888	0.0461256	20.9576	1.33435	Tif-IA;
FBgn0032988	FBgn0032988_E005	0.0704952	4.59747e-06	0.000606787	64.3904	-1.25516	Tif-IA;
FBgn0039972	FBgn0039972_E016	0.160346	3.94572e-05	0.00275988	20.3368	-2.1181	CG17018;
FBgn0040011	FBgn0040011_E001	0.081941	0.000307886	0.0117763	40.6383	-1.05416	CG17494;
FBgn0040064	FBgn0040064_E002	0.0704055	7.5146e-06	0.000837279	64.6868	-1.2454	yip2;
FBgn0040064	FBgn0040064_E003	0.0721675	4.61924e-06	0.000607055	59.3245	1.29584	yip2;
FBgn0040079	FBgn0040079_E003	0.154076	1.15447e-06	0.000223284	12.2228	2.49668	pkaap;
FBgn0040232	FBgn0040232_E004	0.0926806	0.000925591	0.0244534	30.1893	-1.19453	cmet;
FBgn0040232	FBgn0040232_E011	0.140501	0.00011402	0.00590393	14.0749	2.14643	cmet;
FBgn0040286	FBgn0040286_E001	0.0773628	3.39177e-07	8.99171e-05	47.6723	1.6176	SC35;
FBgn0040286	FBgn0040286_E002	0.0564045	0.000681786	0.0198357	229.59	-0.766932	SC35;
FBgn0040297	FBgn0040297_E009	0.185806	0.00244864	0.0473588	22.0126	1.6689	Nhe2;
FBgn0040297	FBgn0040297_E015	0.103715	0.000591944	0.018059	23.8807	1.47166	Nhe2;
FBgn0040297	FBgn0040297_E021	0.680627	0.00047943	0.0157179	2.00243	27.0447	Nhe2;
FBgn0041004	FBgn0041004_E006	0.0832204	7.17987e-06	0.000811748	39.0291	1.63745	CG17715;
FBgn0041092	FBgn0041092_E002	0.0856288	4.89689e-05	0.00319722	36.3215	1.4554	tai;
FBgn0041092	FBgn0041092_E003	0.0733242	2.11479e-05	0.00175291	56.2626	1.38002	tai;
FBgn0041180	FBgn0041180_E003	0.0644738	2.22626e-05	0.00181115	92.9799	1.20997	TepIV;
FBgn0041180	FBgn0041180_E005	0.058365	1.18269e-09	1.34704e-06	169.194	-1.56352	TepIV;
FBgn0042174	FBgn0042174_E001	0.0632228	0.000349317	0.0126826	102.429	0.994066	CR18854;
FBgn0043362	FBgn0043362_E003	0.191528	0.00267163	0.0497024	8.96738	1.907	bchs;
FBgn0043841	FBgn0043841_E005	0.0533136	0.000563241	0.0175	525.091	0.774757	vir-1;
FBgn0043841	FBgn0043841_E006	0.0646797	0.00222119	0.0446461	153.839	-0.80391	vir-1;
FBgn0045064	FBgn0045064_E002	0.11934	0.000146314	0.00704139	18.4277	1.70678	bwa;
FBgn0045852	FBgn0045852_E001	0.0803384	0.00253828	0.0483027	42.8516	-0.903314	ham;
FBgn0046704	FBgn0046704_E004	0.137772	0.00163974	0.0366997	46.2025	-1.37729	Liprin-alpha;
FBgn0046704	FBgn0046704_E009	0.131337	0.000859669	0.0232103	15.6787	1.60791	Liprin-alpha;
FBgn0051619	FBgn0051619_E003	0.0931712	6.3097e-05	0.00388762	39.5587	1.50674	CG31619;
FBgn0051619	FBgn0051619_E004	0.231808	0.000290911	0.0112671	35.857	2.20101	CG31619;
FBgn0051637	FBgn0051637_E002	0.063852	0.000245905	0.0101641	97.4481	-0.81356	CG31637;
FBgn0051637	FBgn0051637_E003	0.0816506	0.000418322	0.0143574	41.0223	1.08336	CG31637;
FBgn0051720	FBgn0051720_E002	0.220844	0.00209396	0.0431013	7.42037	-1.61652	CG31720;
FBgn0051739	FBgn0051739_E003	0.0737237	3.39019e-07	8.99171e-05	92.9466	-1.45807	CG31739;
FBgn0051739	FBgn0051739_E005	0.100316	0.00122013	0.0299931	25.5236	1.27877	CG31739;
FBgn0051739	FBgn0051739_E007	0.0938277	1.0268e-06	0.000207738	29.3823	1.97567	CG31739;
FBgn0051782	FBgn0051782_E001	0.341126	0.000643061	0.0190942	4.34493	-3.46856	CG31782;
FBgn0053129	FBgn0053129_E001	0.0688267	1.38015e-10	2.65265e-07	70.3877	2.0149	CG33129;
FBgn0063449	FBgn0063449_E004	0.182295	0.0025051	0.0479726	9.59762	-1.62597	Uhg2;
FBgn0064225	FBgn0064225_E002	0.216768	0.0015229	0.0351066	6988.15	1.23842	RpL5;
FBgn0064225	FBgn0064225_E003	0.153248	0.000910712	0.0241641	1619.23	1.13907	RpL5;
FBgn0064225	FBgn0064225_E004	0.116827	3.50666e-06	0.000501567	183.911	-1.61	RpL5;
FBgn0085193+FBgn0032404	FBgn0085193+FBgn0032404_E001	0.073989	0.00165036	0.0368836	54.6419	0.833544	CG34164;	CG5317;
FBgn0085193+FBgn0032404	FBgn0085193+FBgn0032404_E002	0.05931	0.00165036	0.0368836	150.154	-0.56216	CG34164;	CG5317;
FBgn0085370	FBgn0085370_E010	0.0766374	0.000132607	0.00658999	49.0166	-1.29304	Pde11;
FBgn0085370	FBgn0085370_E019	0.114626	2.14888e-09	2.06508e-06	19.7909	-3.10391	Pde11;
FBgn0085423	FBgn0085423_E002	0.108443	0.00214232	0.0437454	21.9179	-1.3001	CG34394;
FBgn0086347	FBgn0086347_E002	0.0736876	2.06704e-09	2.0505e-06	55.3651	2.04074	Myo31DF;
FBgn0086347	FBgn0086347_E007	0.0614477	2.92292e-07	8.09782e-05	119.687	-1.42568	Myo31DF;
FBgn0086357	FBgn0086357_E002	0.0610762	1.24973e-05	0.00120655	124.062	1.04108	Sec61alpha;
FBgn0086707	FBgn0086707_E001	0.108657	4.03298e-05	0.00277362	21.8368	1.36834	ncm;
FBgn0086707	FBgn0086707_E002	0.0727085	4.03298e-05	0.00277362	57.852	-0.799705	ncm;
FBgn0086902	FBgn0086902_E003	0.111913	0.00114008	0.0285271	20.6712	1.53117	kis;
FBgn0086902	FBgn0086902_E014	0.0644236	3.61192e-05	0.00259277	93.3255	-1.19101	kis;
FBgn0087041+FBgn0000307	FBgn0087041+FBgn0000307_E004	0.117114	0.00229791	0.0456494	19.0473	-1.10922	CG42231;	chif;
FBgn0259111	FBgn0259111_E002	0.120576	0.000675036	0.0197326	18.1007	1.56546	Ndae1;
FBgn0259111	FBgn0259111_E006	0.177019	0.000208674	0.00908943	9.99911	-2.13739	Ndae1;
FBgn0259735	FBgn0259735_E002	0.157587	0.000390453	0.0136912	14.7244	1.84275	CG42389;
FBgn0260817	FBgn0260817_E002	0.123314	6.61267e-05	0.00400301	17.4162	-1.49505	gkt;
FBgn0260937	FBgn0260937_E001	0.109918	0.000357707	0.0128808	21.37	-1.52666	Nup160;
FBgn0260937	FBgn0260937_E004	0.102825	0.0025332	0.0482884	24.2901	-1.23986	Nup160;
FBgn0260937	FBgn0260937_E010	0.116482	5.56382e-05	0.00352781	19.2308	1.82688	Nup160;
FBgn0000008	FBgn0000008_E001	0.663812	0.00254708	0.0484401	2.05736	-0.707852	a;
FBgn0000008	FBgn0000008_E003	0.760059	0.00149203	0.0345565	1.77813	26.7416	a;
FBgn0000556	FBgn0000556_E001	0.0773649	2.60799e-09	2.43033e-06	3179.38	0.614245	Ef1alpha48D;
FBgn0000556	FBgn0000556_E015	2.30833	0.00222038	0.0446461	2.2113	-33.1285	Ef1alpha48D;
FBgn0000562	FBgn0000562_E002	0.156942	5.07658e-06	0.000655945	11.8924	2.65049	egl;
FBgn0000578	FBgn0000578_E002	0.0991071	9.70229e-06	0.00103572	26.1637	1.88801	ena;
FBgn0000578	FBgn0000578_E005	0.066711	0.000422877	0.0144976	79.8138	1.03593	ena;
FBgn0000578	FBgn0000578_E007	0.0645015	2.39766e-06	0.000375908	92.7905	-1.36621	ena;
FBgn0001123	FBgn0001123_E003	0.093641	0.00261946	0.0491781	29.5107	-1.13736	G-salpha60A;
FBgn0001133	FBgn0001133_E002	0.154074	0.00157625	0.035764	12.2231	1.61276	grau;
FBgn0001222	FBgn0001222_E008	0.098573	0.000231421	0.00969573	26.4569	-1.40162	Hsf;
FBgn0001332	FBgn0001332_E002	0.100081	0.000494655	0.0160291	25.6456	1.22905	L;
FBgn0002643	FBgn0002643_E001	0.252543	0.00190325	0.0406731	6.25378	2.22456	mam;
FBgn0002643	FBgn0002643_E002	0.154035	0.000112416	0.00584363	12.2277	2.08617	mam;
FBgn0002643	FBgn0002643_E006	0.13843	0.000243454	0.0100899	30.2031	-1.59316	mam;
FBgn0002643	FBgn0002643_E007	0.0930044	0.00219562	0.0444209	29.957	-1.05774	mam;
FBgn0003062	FBgn0003062_E001	0.0584909	0.00154051	0.0353518	166.382	0.532595	Fib;
FBgn0003062	FBgn0003062_E002	0.0804949	0.00154051	0.0353518	42.6249	-0.862331	Fib;
FBgn0003317	FBgn0003317_E005	0.0717171	1.4031e-06	0.000261866	60.6088	-1.43221	sax;
FBgn0003317	FBgn0003317_E006	0.130951	0.00205435	0.0427437	25.6496	1.35233	sax;
FBgn0003660	FBgn0003660_E003	0.102381	0.000220588	0.00942158	54.7332	-1.41765	Syb;
FBgn0003660	FBgn0003660_E006	0.0621276	0.000416703	0.014326	112.431	0.978824	Syb;
FBgn0003891	FBgn0003891_E002	0.061299	9.73842e-10	1.1979e-06	121.4	-1.69359	tud;
FBgn0003891	FBgn0003891_E006	0.0878428	0.000756762	0.0214488	34.144	1.24447	tud;
FBgn0003977	FBgn0003977_E004	0.0883976	0.000836282	0.0227789	33.6387	-1.04598	vir;
FBgn0004145	FBgn0004145_E001	0.0541716	0.00155063	0.0354535	386.875	-0.71439	Vha16;
FBgn0004435	FBgn0004435_E007	0.0835626	4.19181e-05	0.00282071	38.62	-1.47112	Galpha49B;
FBgn0004435	FBgn0004435_E010	0.141479	2.35718e-05	0.00187793	13.9229	2.31285	Galpha49B;
FBgn0004551	FBgn0004551_E001	0.0653544	0.000461712	0.0153498	87.3107	1.05561	Ca-P60A;
FBgn0004603	FBgn0004603_E010	0.585664	0.0015867	0.0359044	2.35802	25.586	Src42A;
FBgn0004638	FBgn0004638_E002	0.0837206	0.000456313	0.0152362	38.434	1.21568	drk;
FBgn0004698	FBgn0004698_E005	0.0782949	0.00133724	0.0318997	46.0494	1.06192	mus210;
FBgn0004873	FBgn0004873_E007	0.0796432	1.26274e-05	0.00120972	43.8885	1.57656	hts;
FBgn0004873	FBgn0004873_E016	0.131482	0.00150935	0.0348727	17.8992	-1.49556	hts;
FBgn0005630	FBgn0005630_E024	0.0603348	0.000211497	0.00914761	133.823	1.04522	lola;
FBgn0005630	FBgn0005630_E027	0.107069	1.64136e-05	0.00148456	22.4541	1.87013	lola;
FBgn0005631	FBgn0005631_E014	0.154546	0.00236965	0.0463854	12.1674	-1.61469	robo;
FBgn0005634	FBgn0005634_E009	0.0633889	0.000946284	0.0248507	101.066	0.955063	zip;
FBgn0005634	FBgn0005634_E013	0.0777666	3.13355e-07	8.5277e-05	46.9554	-1.77182	zip;
FBgn0008654	FBgn0008654_E002	0.245957	0.000987083	0.0256591	6.46496	-2.584	Su(z)2;
FBgn0010228	FBgn0010228_E001	0.0576048	4.69168e-05	0.0030763	188.411	-0.905401	HmgZ;
FBgn0010228	FBgn0010228_E003	0.122299	2.4081e-06	0.000375908	17.6636	2.18068	HmgZ;
FBgn0010339	FBgn0010339_E003	0.11387	0.000914133	0.024234	20.0286	1.3804	128up;
FBgn0010434	FBgn0010434_E008	0.0987437	9.5437e-06	0.00102618	69.8322	1.68291	cora;
FBgn0010434	FBgn0010434_E013	0.172316	1.0722e-07	3.87908e-05	11.7986	-3.46439	cora;
FBgn0010434	FBgn0010434_E014	0.251899	1.32857e-05	0.00125991	10.2279	-3.2369	cora;
FBgn0010434	FBgn0010434_E015	0.0539243	0.00127249	0.0308124	418.639	-0.782731	cora;
FBgn0010434	FBgn0010434_E019	0.0603158	0.000179263	0.00824021	134.093	1.03592	cora;
FBgn0010488	FBgn0010488_E003	0.174681	0.000141782	0.00688798	84.9996	-1.47748	NAT1;
FBgn0010488	FBgn0010488_E004	0.0910354	0.000792513	0.0219958	54.9059	0.873932	NAT1;
FBgn0010575	FBgn0010575_E003	0.0996476	0.000413876	0.0142845	25.8736	-1.35633	sbb;
FBgn0010609	FBgn0010609_E007	0.147041	0.000387398	0.0136463	149.58	-1.53755	l(2)44DEa;
FBgn0010660	FBgn0010660_E006	0.0805353	0.000100503	0.00539384	42.5667	-1.24885	Nup214;
FBgn0011211	FBgn0011211_E001	0.0561544	1.16155e-05	0.00116351	240.541	-0.953046	blw;
FBgn0011211	FBgn0011211_E003	0.0557484	1.14889e-08	7.21032e-06	260.736	1.32086	blw;
FBgn0011300	FBgn0011300_E001	0.0972771	0.000210807	0.00913061	27.1964	-1.41339	babo;
FBgn0011300	FBgn0011300_E008	0.195199	0.00268203	0.0497754	13.3956	1.64131	babo;
FBgn0011589	FBgn0011589_E003	0.0640303	8.51687e-10	1.09129e-06	96.1236	-1.59041	elk;
FBgn0011763	FBgn0011763_E007	0.0782551	2.70476e-06	0.000410786	46.1165	1.6009	Dp;
FBgn0012051	FBgn0012051_E001	0.0837506	2.25004e-06	0.000360382	38.9806	-1.73578	CalpA;
FBgn0012051	FBgn0012051_E008	0.0896042	0.000350827	0.0127224	32.5897	1.32449	CalpA;
FBgn0012051	FBgn0012051_E009	0.0815878	2.16418e-05	0.00177002	41.1063	-1.4375	CalpA;
FBgn0013272	FBgn0013272_E008	0.481101	8.46418e-09	5.91569e-06	17.2138	-5.76337	Gp150;
FBgn0013733	FBgn0013733_E001	0.0721778	9.20503e-05	0.00508	59.2956	1.19392	shot;
FBgn0013733	FBgn0013733_E028	0.131846	0.000484278	0.0157593	15.5801	-1.65793	shot;
FBgn0013770	FBgn0013770_E003	0.113919	0.000559914	0.0174968	20.0131	1.73313	Cp1;
FBgn0014020	FBgn0014020_E006	0.0707763	3.26513e-08	1.56317e-05	535.03	-1.5088	Rho1;
FBgn0014020	FBgn0014020_E008	0.0547267	7.45647e-05	0.00432991	330.575	0.900869	Rho1;
FBgn0014184	FBgn0014184_E003	0.069831	0.00225794	0.0452058	66.6511	-0.558635	Oda;
FBgn0014469	FBgn0014469_E003	0.0724089	3.12302e-05	0.00230863	58.6583	-1.2205	Cyp4e2;
FBgn0014469	FBgn0014469_E004	0.0868175	0.00133596	0.031897	35.119	1.10582	Cyp4e2;
FBgn0014870	FBgn0014870_E005	0.127598	0.000322342	0.0120446	16.4431	1.57228	Psi;
FBgn0015247	FBgn0015247_E001	0.0633721	0.00138574	0.0326322	101.202	-0.627283	Iap2;
FBgn0015268	FBgn0015268_E001	0.0555429	0.000774	0.0216579	272.304	0.73779	Nap1;
FBgn0015268	FBgn0015268_E005	0.115634	0.00137221	0.0325096	176.082	-1.13214	Nap1;
FBgn0015295	FBgn0015295_E001	0.143357	2.23213e-05	0.00181115	13.6401	1.90276	shark;
FBgn0015295	FBgn0015295_E004	0.090546	0.00257314	0.0487249	31.8152	-0.866768	shark;
FBgn0015754	FBgn0015754_E001	0.136833	0.00233333	0.045967	14.6759	1.55351	Lis-1;
FBgn0015801	FBgn0015801_E001	0.102841	0.00040131	0.0139447	24.2826	1.17453	Reg-5;
FBgn0015801	FBgn0015801_E002	0.0805384	0.00040131	0.0139447	42.5623	-0.816634	Reg-5;
FBgn0015903	FBgn0015903_E004	0.107216	1.41356e-06	0.000261866	22.3955	-1.70447	apt;
FBgn0015907	FBgn0015907_E004	0.0677786	9.77247e-08	3.71016e-05	74.7616	-1.6271	bl;
FBgn0015949	FBgn0015949_E001	0.113858	0.000763366	0.021517	20.0323	1.55871	hrg;
FBgn0015949	FBgn0015949_E002	0.0956815	0.00226987	0.0453855	28.1657	-1.24517	hrg;
FBgn0015949	FBgn0015949_E006	0.0948289	0.000999885	0.0258608	28.7125	1.20035	hrg;
FBgn0016059	FBgn0016059_E003	0.07097	0.00168942	0.0375382	62.8663	-0.899922	Sema-1b;
FBgn0019948	FBgn0019948_E001	0.0580314	4.10542e-05	0.00279669	177.121	-1.0158	Phm;
FBgn0019948	FBgn0019948_E004	0.0925475	0.000251822	0.0103098	31.0806	1.39119	Phm;
FBgn0019948	FBgn0019948_E007	0.0610851	1.96878e-05	0.00167712	123.953	-1.15671	Phm;
FBgn0020236	FBgn0020236_E002	0.0677093	8.98233e-05	0.00501315	75.0701	-1.16769	ATPCL;
FBgn0020245	FBgn0020245_E002	0.123522	0.00125647	0.0305447	43.0488	-1.39531	ttv;
FBgn0020245	FBgn0020245_E007	0.097899	0.00110114	0.0277706	26.8364	-1.19614	ttv;
FBgn0020245	FBgn0020245_E008	0.102863	0.000764602	0.0215321	24.2724	1.34134	ttv;
FBgn0020245	FBgn0020245_E009	0.115548	5.55809e-05	0.00352781	19.5086	1.87494	ttv;
FBgn0020279	FBgn0020279_E006	0.133867	0.000902403	0.0240266	108.401	-1.32816	lig;
FBgn0020279	FBgn0020279_E008	0.0565254	1.01698e-07	3.80303e-05	224.645	-1.45648	lig;
FBgn0020279	FBgn0020279_E013	0.103192	0.000346828	0.012652	158.196	-1.19777	lig;
FBgn0020279	FBgn0020279_E018	0.0908733	0.00156692	0.0356669	31.5546	1.30223	lig;
FBgn0020620	FBgn0020620_E005	0.0743612	2.99199e-06	0.000440237	53.7746	1.47503	RN-tre;
FBgn0020620	FBgn0020620_E008	0.147323	5.34689e-05	0.00344712	65.0052	-1.77605	RN-tre;
FBgn0021847	FBgn0021847_E005	0.223298	0.00122402	0.0300408	7.31472	2.38544	l(2)k14710;
FBgn0022063	FBgn0022063_E001	0.123675	0.00195992	0.0414045	17.3298	-1.41691	Pcf11;
FBgn0022085	FBgn0022085_E001	0.0765723	7.84115e-05	0.00448199	49.1408	1.34012	ssp4;
FBgn0022085	FBgn0022085_E012	0.063532	5.66606e-08	2.38992e-05	99.9197	-1.64657	ssp4;
FBgn0022085	FBgn0022085_E015	0.0797612	0.000372678	0.0132574	43.709	-1.24924	ssp4;
FBgn0022085	FBgn0022085_E021	0.142181	0.00175332	0.0384855	13.8159	1.62763	ssp4;
FBgn0022085	FBgn0022085_E022	0.115069	0.0025096	0.0479945	19.6543	1.3804	ssp4;
FBgn0022085	FBgn0022085_E023	0.0620049	6.9968e-09	5.00385e-06	113.675	-1.6856	ssp4;
FBgn0022131	FBgn0022131_E007	0.0975703	0.00124767	0.0303548	27.0255	-1.16665	aPKC;
FBgn0022238	FBgn0022238_E001	0.0949789	0.000725697	0.0207597	28.6148	0.919576	lolal;
FBgn0022238	FBgn0022238_E006	0.727447	4.43355e-05	0.00293838	1.86385	-26.8752	lolal;
FBgn0022764	FBgn0022764_E004	0.083242	0.00066592	0.0195564	39.003	1.16793	Sin3A;
FBgn0022764	FBgn0022764_E011	0.111007	2.34514e-05	0.00187319	109.308	-1.57863	Sin3A;
FBgn0022984	FBgn0022984_E001	0.0933345	1.41213e-06	0.000261866	30.9188	-1.60375	qkr58E-3;
FBgn0022984	FBgn0022984_E004	0.114315	0.000882577	0.0236214	19.8882	1.35385	qkr58E-3;
FBgn0022987	FBgn0022987_E007	0.133428	0.00129568	0.0311045	15.2815	-1.51504	qkr54B;
FBgn0022987	FBgn0022987_E008	0.104514	0.00157582	0.035764	23.5245	-1.24421	qkr54B;
FBgn0023081	FBgn0023081_E008	0.138852	0.00183406	0.039728	16.8393	-1.53308	gek;
FBgn0023143	FBgn0023143_E002	0.0672777	4.73767e-08	2.05201e-05	77.05	1.50268	Uba1;
FBgn0023143	FBgn0023143_E003	0.0584188	1.49527e-06	0.000268903	167.981	-1.10976	Uba1;
FBgn0023171	FBgn0023171_E001	0.145198	0.00195014	0.0412933	20.1934	1.57444	rnh1;
FBgn0023211	FBgn0023211_E001	0.0628445	1.19994e-08	7.23541e-06	105.677	1.24353	Elongin-C;
FBgn0023211	FBgn0023211_E002	0.061244	1.19994e-08	7.23541e-06	122.046	-1.22643	Elongin-C;
FBgn0024252	FBgn0024252_E003	0.159116	0.00129145	0.0310514	11.6536	-1.64242	Ark;
FBgn0024698	FBgn0024698_E003	0.0931367	0.000221062	0.00942416	29.8632	-1.17625	Cpsf160;
FBgn0024754	FBgn0024754_E001	0.0783113	7.2522e-05	0.00425515	46.0219	1.32895	Flo;
FBgn0024754	FBgn0024754_E005	0.085136	0.000527012	0.0168469	36.8445	-1.2281	Flo;
FBgn0024754	FBgn0024754_E008	0.0977164	6.73071e-05	0.00404203	26.9411	1.60103	Flo;
FBgn0025286	FBgn0025286_E004	1.03111	0.00151286	0.0349244	1.28643	-26.8372	RpL31;
FBgn0025698	FBgn0025698_E001	0.0818052	0.00168282	0.0374458	52.4792	-1.0787	CG5594;
FBgn0025698	FBgn0025698_E007	0.064758	1.10859e-05	0.00111775	91.072	-1.31918	CG5594;
FBgn0025698	FBgn0025698_E017	0.0765146	7.99336e-05	0.0045496	49.2516	1.37605	CG5594;
FBgn0025698	FBgn0025698_E019	0.0892935	1.0349e-07	3.80303e-05	32.8535	2.28207	CG5594;
FBgn0025720+FBgn0034490	FBgn0025720+FBgn0034490_E011	0.138086	2.43589e-05	0.00192073	44.6167	-1.69651	Ate1;	CG9864;
FBgn0025830	FBgn0025830_E004	0.206551	0.00261735	0.0491781	12.3332	-1.70698	CG5859;
FBgn0026326	FBgn0026326_E001	0.0941099	0.000831976	0.022722	29.1904	-0.972817	TXBP181-like;
FBgn0026402	FBgn0026402_E002	0.749534	0.00196282	0.041428	1.80492	-4.60704	NiPp1;
FBgn0026611	FBgn0026611_E001	0.164646	3.9622e-05	0.00275988	29.8111	2.09367	AGO1;
FBgn0027066	FBgn0027066_E001	0.0595031	2.51484e-08	1.26781e-05	146.779	-1.4774	Eb1;
FBgn0027066	FBgn0027066_E004	0.0613613	5.65294e-06	0.000710271	120.676	1.16351	Eb1;
FBgn0027079	FBgn0027079_E002	0.0757225	3.37654e-05	0.00244895	50.824	-1.31187	Aats-val;
FBgn0027079	FBgn0027079_E005	0.0855676	1.65067e-06	0.000286813	36.3857	1.65558	Aats-val;
FBgn0027091	FBgn0027091_E001	0.0610739	5.67326e-08	2.38992e-05	124.09	-1.29746	Aats-cys;
FBgn0027360+FBgn0260223	FBgn0027360+FBgn0260223_E001	0.0658365	2.96105e-06	0.000439809	84.4903	0.930806	Tim10;	CG42497;
FBgn0027360+FBgn0260223	FBgn0027360+FBgn0260223_E002	0.136325	2.96105e-06	0.000439809	63.8999	-1.77442	Tim10;	CG42497;
FBgn0027504	FBgn0027504_E001	0.0706017	0.000223502	0.0094945	64.0421	-0.928111	CG8878;
FBgn0027529	FBgn0027529_E012	0.105672	1.49903e-05	0.00139692	217.736	-1.51648	CG8920;
FBgn0027529	FBgn0027529_E013	0.0823089	0.00128245	0.0309318	40.1621	1.10764	CG8920;
FBgn0027572	FBgn0027572_E004	0.15066	0.000105502	0.00559746	15.5184	-1.8931	CG5009;
FBgn0027580	FBgn0027580_E002	0.120428	0.00252674	0.0482323	18.1392	-1.23563	CG1516;
FBgn0027596	FBgn0027596_E007	0.640341	0.000194915	0.00871225	2.13929	-26.8674	CG10249;
FBgn0027842	FBgn0027842_E001	0.071301	0.000169648	0.00785697	61.8458	-1.10763	CPTI;
FBgn0027842	FBgn0027842_E007	0.145803	0.00213249	0.0436995	13.2885	1.56431	CPTI;
FBgn0028497	FBgn0028497_E005	0.0955264	0.00185998	0.0399707	28.2636	-1.06096	CG3530;
FBgn0028552	FBgn0028552_E006	0.0950548	0.00198819	0.0417344	28.5656	-1.12993	gammaSnap;
FBgn0029092	FBgn0029092_E006	0.0597745	7.79854e-05	0.00446593	142.284	-1.02977	ced-6;
FBgn0029506	FBgn0029506_E006	0.432662	0.000112494	0.00584363	3.3031	-4.00839	Tsp42Ee;
FBgn0033005	FBgn0033005_E001	0.128299	2.39336e-05	0.00189692	16.2941	-1.42292	CG3107;
FBgn0033005	FBgn0033005_E002	0.135347	2.39336e-05	0.00189692	14.9341	1.50263	CG3107;
FBgn0033021	FBgn0033021_E001	0.0752145	0.000583748	0.0178892	51.8864	-0.933876	CG10417;
FBgn0033021	FBgn0033021_E004	0.147692	0.00015109	0.00723728	13.0292	2.00992	CG10417;
FBgn0033029	FBgn0033029_E003	0.0816557	0.00191413	0.040764	41.0155	1.11817	l(2)NC136;
FBgn0033029	FBgn0033029_E004	0.0674223	0.00122723	0.0300464	76.3749	-0.927972	l(2)NC136;
FBgn0033033	FBgn0033033_E006	0.135025	0.00027308	0.0108145	14.9913	1.77481	scarface;
FBgn0033033	FBgn0033033_E007	0.1715	0.000519502	0.0166761	10.4568	-2.18328	scarface;
FBgn0033073	FBgn0033073_E004	0.0672403	1.34566e-05	0.00126549	77.2262	-1.17024	bin3;
FBgn0033073	FBgn0033073_E005	0.127764	0.000482532	0.0157559	16.4076	1.61348	bin3;
FBgn0033095	FBgn0033095_E003	0.192518	0.00222516	0.0446951	8.90473	1.88472	CG3409;
FBgn0033109	FBgn0033109_E001	0.0759926	0.00130732	0.0312617	50.2768	-0.955628	coro;
FBgn0033127	FBgn0033127_E002	0.0661089	2.28324e-05	0.00183327	82.9758	-1.09816	Tsp42Ef;
FBgn0033128	FBgn0033128_E001	0.155432	0.000823056	0.0225844	12.0643	1.9087	Tsp42Eg;
FBgn0033160	FBgn0033160_E001	0.087146	2.18985e-06	0.000356309	34.8006	-1.59135	CG11107;
FBgn0033174	FBgn0033174_E001	0.165222	0.00140107	0.0328397	11.0311	-1.54642	CG11125;
FBgn0033185	FBgn0033185_E003	0.170137	0.00091675	0.0242677	10.5763	-1.50251	CG1603;
FBgn0033194	FBgn0033194_E007	0.118156	4.1681e-05	0.00281091	18.7519	-1.93632	Vps13;
FBgn0033235	FBgn0033235_E001	0.0711142	0.000398582	0.0139286	62.4175	-0.988118	CG8728;
FBgn0033244	FBgn0033244_E003	0.16506	0.000601183	0.0181786	11.0467	1.95059	CG8726;
FBgn0033246	FBgn0033246_E004	0.0670998	0.000954394	0.0250357	77.8966	0.988467	CG11198;
FBgn0033246	FBgn0033246_E005	0.092728	0.000482736	0.0157559	30.1551	1.39828	CG11198;
FBgn0033246	FBgn0033246_E007	0.0818841	0.000873666	0.0234441	40.713	1.12812	CG11198;
FBgn0033246	FBgn0033246_E016	0.106662	2.24565e-06	0.000360382	55.8006	-1.85823	CG11198;
FBgn0033247	FBgn0033247_E004	0.204251	0.00122811	0.0300464	55.8006	-1.60406	Nup44A;
FBgn0033272	FBgn0033272_E002	0.173084	0.000460894	0.0153392	21.2535	1.82572	RagC;
FBgn0033310	FBgn0033310_E004	0.115763	0.000433064	0.0147156	19.444	1.44615	rgr;
FBgn0033339	FBgn0033339_E008	0.0636188	9.00297e-09	6.15243e-06	99.2367	-1.58639	sec31;
FBgn0033342	FBgn0033342_E001	0.0562795	0.00122914	0.0300464	234.935	0.628471	CG8258;
FBgn0033342	FBgn0033342_E002	0.0585342	0.00122914	0.0300464	165.437	-0.670742	CG8258;
FBgn0033352	FBgn0033352_E002	0.0706805	3.13656e-11	7.41965e-08	63.7869	-2.04177	CG8232;
FBgn0033352	FBgn0033352_E011	0.142678	0.000495927	0.0160293	13.741	1.96109	CG8232;
FBgn0033393	FBgn0033393_E002	0.0724134	0.00267561	0.0497464	58.6459	0.893057	CG8029;
FBgn0033400	FBgn0033400_E001	0.0773203	8.1831e-05	0.00462586	47.7489	-0.681481	CG2063;
FBgn0033400	FBgn0033400_E002	0.192775	8.1831e-05	0.00462586	11.1702	1.96189	CG2063;
FBgn0033413	FBgn0033413_E002	0.11466	0.000583062	0.0178892	19.7804	1.31034	prel;
FBgn0033452	FBgn0033452_E004	0.085059	0.00227148	0.0453884	36.9276	0.992216	CG1599;
FBgn0033453	FBgn0033453_E002	0.100993	0.00250689	0.0479726	25.1786	-1.07589	CG1667;
FBgn0033468	FBgn0033468_E001	0.106176	0.00181298	0.0393735	22.8169	1.05271	CG1418;
FBgn0033468	FBgn0033468_E002	0.0807537	0.00181298	0.0393735	42.2553	-0.733293	CG1418;
FBgn0033476	FBgn0033476_E002	0.0581566	1.5255e-06	0.000271169	174.06	-1.17082	CG18445;
FBgn0033483	FBgn0033483_E001	0.0584555	0.00227756	0.0454507	167.163	-0.739627	egr;
FBgn0033500+FBgn0033499	FBgn0033500+FBgn0033499_E003	0.102381	0.000220587	0.00942158	54.7332	-1.41765	CG12913;	CG12914;
FBgn0033500+FBgn0033499	FBgn0033500+FBgn0033499_E007	0.0621276	0.000416704	0.014326	112.431	0.978824	CG12913;	CG12914;
FBgn0033538	FBgn0033538_E032	0.560246	0.000282675	0.0110455	3.54368	-4.75884	CG11883;
FBgn0033539	FBgn0033539_E003	0.0935833	0.00260735	0.0491006	29.5506	-1.0546	Git;
FBgn0033540	FBgn0033540_E002	0.162061	0.000197368	0.00875073	11.3448	-1.86312	StIP;
FBgn0033544	FBgn0033544_E002	0.0779891	1.04199e-06	0.000209432	46.5696	-1.46448	CG7220;
FBgn0033544	FBgn0033544_E004	0.177547	9.14606e-05	0.00508	28.964	2.13355	CG7220;
FBgn0033570	FBgn0033570_E001	0.073834	0.00222127	0.0446461	55.0113	0.735456	CG7712;
FBgn0033570	FBgn0033570_E002	0.0614983	0.00222127	0.0446461	119.115	-0.545456	CG7712;
FBgn0033624	FBgn0033624_E001	0.0615491	0.000798366	0.0220984	118.545	-0.77065	CG12384;
FBgn0033624	FBgn0033624_E003	0.0783589	0.000144315	0.00696701	45.942	1.06269	CG12384;
FBgn0033636	FBgn0033636_E001	0.0894871	6.00184e-06	0.000731061	32.6885	1.74217	tou;
FBgn0033636	FBgn0033636_E023	0.644856	0.00255255	0.048474	2.12302	-26.969	tou;
FBgn0033686	FBgn0033686_E004	0.0706017	5.89118e-05	0.00369726	64.0421	-1.05233	Pimet;
FBgn0033688	FBgn0033688_E011	0.0830981	0.00213941	0.0437151	39.1774	-1.06347	Prp8;
FBgn0033688	FBgn0033688_E013	0.0992088	0.00208244	0.043062	26.1086	-1.20029	Prp8;
FBgn0033755	FBgn0033755_E004	0.0877322	0.00249661	0.0479706	34.2466	-1.06617	CG8594;
FBgn0033756	FBgn0033756_E002	0.0689435	0.000676255	0.0197495	69.9317	-0.851591	CG17760;
FBgn0033762	FBgn0033762_E003	0.10201	9.0828e-06	0.000990476	24.6772	-1.78997	CG8632;
FBgn0033765	FBgn0033765_E003	0.0631841	0.000549642	0.0173067	102.752	-0.980029	nemy;
FBgn0033766	FBgn0033766_E007	0.257191	7.46316e-05	0.00432991	6.11288	-2.69724	CG8771;
FBgn0033777	FBgn0033777_E007	0.748308	0.000346012	0.0126372	1.80809	-26.105	CG17574;
FBgn0033783	FBgn0033783_E003	0.177585	0.000297069	0.0114767	9.95447	2.08077	CG17019;
FBgn0033783	FBgn0033783_E004	0.0740353	0.000402	0.013953	54.5323	-0.886479	CG17019;
FBgn0033879	FBgn0033879_E002	0.0596289	0.000104655	0.00556808	144.66	-0.794386	CG6543;
FBgn0033886	FBgn0033886_E003	0.0990417	9.61852e-05	0.00521673	26.1993	1.41087	CG13349;
FBgn0033889	FBgn0033889_E003	0.0725438	0.0001478	0.00709072	58.2925	1.24013	CG6701;
FBgn0033912	FBgn0033912_E003	0.383267	1.53053e-05	0.00141383	3.79401	-4.30201	RpS23;
FBgn0033929	FBgn0033929_E003	0.0616036	0.00250597	0.0479726	117.941	-0.734956	Tfb1;
FBgn0033929	FBgn0033929_E006	0.162216	6.03544e-05	0.00375164	57.5197	1.75543	Tfb1;
FBgn0033934	FBgn0033934_E001	0.0793296	0.000340143	0.0124822	44.3727	0.95787	CG17385;
FBgn0033934	FBgn0033934_E002	0.06143	0.000340143	0.0124822	119.889	-0.656439	CG17385;
FBgn0033962	FBgn0033962_E001	0.16893	0.000214505	0.00922583	10.6845	-1.48561	CG10153;
FBgn0033962	FBgn0033962_E002	0.152411	0.000214505	0.00922583	12.4234	1.48102	CG10153;
FBgn0034005	FBgn0034005_E001	0.211741	0.00268924	0.049849	7.84036	-1.75339	alphaPS4;
FBgn0034025	FBgn0034025_E001	0.24514	0.00248709	0.0478442	9.95389	1.40049	GalNAc-T1;
FBgn0034025	FBgn0034025_E002	0.172306	0.00248709	0.0478442	31.5314	-0.81456	GalNAc-T1;
FBgn0034051	FBgn0034051_E008	0.0735834	8.04648e-06	0.000888185	55.6194	1.42929	Mlf;
FBgn0034068	FBgn0034068_E006	0.0750561	0.000109492	0.00576334	52.2269	-1.24603	casp;
FBgn0034071	FBgn0034071_E001	0.0882873	0.000271099	0.0107711	33.7379	-1.33005	CG8405;
FBgn0034071	FBgn0034071_E002	0.0778078	6.42764e-05	0.00392188	46.8834	-1.33533	CG8405;
FBgn0034072	FBgn0034072_E001	0.255997	0.000355004	0.0128285	36.1372	2.25167	Dg;
FBgn0034072	FBgn0034072_E002	0.0735237	2.26528e-06	0.000360942	55.7664	1.54917	Dg;
FBgn0034072	FBgn0034072_E005	0.0603576	3.13872e-09	2.75777e-06	133.5	-1.67407	Dg;
FBgn0034072	FBgn0034072_E013	0.0752967	2.12213e-05	0.00175291	51.7115	1.35247	Dg;
FBgn0034087	FBgn0034087_E001	0.154079	1.38185e-05	0.00129557	36.7672	-1.82108	CG8443;
FBgn0034089	FBgn0034089_E004	0.0677437	0.00215354	0.0438871	74.9168	-0.762133	CG8446;
FBgn0034091	FBgn0034091_E002	0.0667807	2.21368e-06	0.00035829	79.463	-1.27704	mrj;
FBgn0034114	FBgn0034114_E002	0.188567	0.00246951	0.0476427	9.1603	1.6739	CG4282;
FBgn0034114	FBgn0034114_E003	0.120329	0.000414773	0.0142995	18.1651	-1.04197	CG4282;
FBgn0034158	FBgn0034158_E005	0.0643374	0.000568383	0.0176021	93.925	-0.927061	CG5522;
FBgn0034184	FBgn0034184_E002	0.163797	0.000488919	0.0158599	12.3289	1.78312	CG9646;
FBgn0034194	FBgn0034194_E001	0.152993	0.00127479	0.0308438	12.3525	-1.50183	CG15611;
FBgn0034219	FBgn0034219_E006	0.0697779	0.000995728	0.0257909	66.8386	-0.957849	mthl4;
FBgn0034230	FBgn0034230_E001	0.0631951	9.60598e-12	3.28226e-08	102.659	-1.58598	CG4853;
FBgn0034230	FBgn0034230_E005	0.128262	7.28691e-05	0.00425625	16.3021	1.90889	CG4853;
FBgn0034243	FBgn0034243_E001	0.0834813	0.00213762	0.0437075	38.7165	0.63661	ns2;
FBgn0034243	FBgn0034243_E002	0.221883	0.00213762	0.0437075	24.5324	-1.50241	ns2;
FBgn0034246	FBgn0034246_E003	0.155205	0.00118176	0.0293144	12.0905	1.90123	Dcr-2;
FBgn0034258	FBgn0034258_E001	0.102909	0.000427653	0.0146124	40.6039	1.22739	eIF3-S8;
FBgn0034258	FBgn0034258_E002	0.064443	0.000427653	0.0146124	187.534	-0.648446	eIF3-S8;
FBgn0034278+FBgn0034277	FBgn0034278+FBgn0034277_E003	0.0627402	5.36331e-06	0.000684367	106.608	1.1079	CG14488;	CG6370;
FBgn0034282	FBgn0034282_E007	0.146238	0.000971098	0.0253293	16.283	1.55988	Mapmodulin;
FBgn0034299	FBgn0034299_E001	0.130533	2.82635e-05	0.00216347	15.837	1.6126	CG5757;
FBgn0034299	FBgn0034299_E002	0.0934831	2.82635e-05	0.00216347	29.6202	-1.04213	CG5757;
FBgn0034346	FBgn0034346_E005	0.12167	0.000333153	0.0122959	17.8208	1.58525	CG12263;
FBgn0034376	FBgn0034376_E006	0.211589	0.000643776	0.0190942	7.84777	2.15119	CG15072;
FBgn0034400	FBgn0034400_E001	0.0634878	6.2154e-05	0.00383807	100.271	-1.0806	CG15099;
FBgn0034401	FBgn0034401_E003	0.0871932	0.00233247	0.045967	34.7554	1.05124	CG15100;
FBgn0034401	FBgn0034401_E004	0.146764	0.00010044	0.00539384	31.8397	-1.7148	CG15100;
FBgn0034418	FBgn0034418_E013	0.102822	0.000651329	0.0192408	26.1637	1.40951	CG15118;
FBgn0034420	FBgn0034420_E007	0.0602275	1.33606e-07	4.61647e-05	135.365	-1.45188	CG10737;
FBgn0034420	FBgn0034420_E017	0.0773649	0.00107268	0.0272395	58.6312	1.14406	CG10737;
FBgn0034420	FBgn0034420_E018	0.0699856	1.68202e-05	0.00150437	66.1111	1.41661	CG10737;
FBgn0034433	FBgn0034433_E001	0.130179	0.000120054	0.00611242	15.9077	1.71175	endoB;
FBgn0034436	FBgn0034436_E002	0.116272	0.00169264	0.0375827	19.2925	-1.39544	CG11961;
FBgn0034447	FBgn0034447_E001	0.0734142	0.00137984	0.0325904	56.0377	-0.75063	CG7744;
FBgn0034451	FBgn0034451_E002	0.0693857	0.000157907	0.00744779	68.2578	-0.89383	CG11242;
FBgn0034451	FBgn0034451_E003	0.253937	0.0016096	0.0362892	37.3955	1.40736	CG11242;
FBgn0034501	FBgn0034501_E002	0.0690764	9.22539e-05	0.00508	217.736	-0.9212	CG13868;
FBgn0034501	FBgn0034501_E003	0.109079	3.66804e-06	0.000519814	40.1621	1.70137	CG13868;
FBgn0034523	FBgn0034523_E002	0.0938975	0.00265049	0.0495225	29.3347	0.971352	Nnf1a;
FBgn0034570	FBgn0034570_E002	0.0745454	1.00227e-05	0.00105209	53.3554	-1.29664	CG10543;
FBgn0034570	FBgn0034570_E006	0.132489	0.00231692	0.0458789	15.4572	1.42218	CG10543;
FBgn0034572	FBgn0034572_E007	0.163127	0.000165072	0.00771474	11.237	-2.08747	CG9346;
FBgn0034611	FBgn0034611_E001	0.101658	0.000368124	0.0131329	24.8486	-1.3986	CG10069;
FBgn0034611	FBgn0034611_E005	0.0879319	0.00043776	0.0147772	34.0618	1.24798	CG10069;
FBgn0034628	FBgn0034628_E001	0.114679	0.00265069	0.0495225	19.7745	-1.21953	Acox57D-p;
FBgn0034638	FBgn0034638_E002	0.0557289	0.000221262	0.00942416	261.791	-0.783715	CG10433;
FBgn0034638	FBgn0034638_E003	0.0555386	0.000197483	0.00875073	272.558	0.803128	CG10433;
FBgn0034641	FBgn0034641_E004	0.177615	0.0012607	0.0306144	9.9521	1.93734	CG10080;
FBgn0034641	FBgn0034641_E010	0.0664937	2.4514e-07	7.17958e-05	80.927	-1.47331	CG10080;
FBgn0034688	FBgn0034688_E004	0.138013	0.000279408	0.0109736	14.4771	-1.30972	CG11474;
FBgn0034691	FBgn0034691_E001	0.446738	0.000466655	0.0154307	5.6347	3.58196	synj;
FBgn0034703	FBgn0034703_E005	0.760059	0.00197461	0.0415059	1.77813	26.1301	CG3045;
FBgn0034708	FBgn0034708_E005	0.0951791	0.00246314	0.0475496	28.4853	1.18986	Vps35;
FBgn0034742	FBgn0034742_E003	0.194094	0.00261881	0.0491781	8.80672	-1.73654	CG4294;
FBgn0034761	FBgn0034761_E001	0.0586491	0.00262982	0.0492523	162.98	-0.578126	CG4250;
FBgn0034761	FBgn0034761_E002	0.0627317	0.00262982	0.0492523	106.685	0.650558	CG4250;
FBgn0034792	FBgn0034792_E005	0.137603	0.000310627	0.0118317	14.5455	1.7049	CG3499;
FBgn0034873	FBgn0034873_E003	0.138381	0.000453312	0.0151854	14.4162	-1.63667	CG5360;
FBgn0034897	FBgn0034897_E004	0.135014	0.0014645	0.0340925	14.9931	1.54078	CG11299;
FBgn0034897	FBgn0034897_E009	0.0801182	6.17317e-05	0.00381966	43.1746	-1.25954	CG11299;
FBgn0034958	FBgn0034958_E002	0.111212	0.000624931	0.0186944	20.9116	-1.37619	CG3907;
FBgn0034982	FBgn0034982_E002	0.179485	0.000482628	0.0157559	12.9592	1.88041	CG4065;
FBgn0034982	FBgn0034982_E004	0.0909973	3.02556e-05	0.0022583	31.457	-1.34556	CG4065;
FBgn0034997	FBgn0034997_E004	0.066358	0.00260512	0.0490887	81.6377	0.833586	CG3376;
FBgn0035001	FBgn0035001_E002	0.0816396	0.000435928	0.0147415	41.037	-1.18859	slik;
FBgn0035001	FBgn0035001_E005	0.103133	0.00126619	0.0307081	24.1469	1.27702	slik;
FBgn0035021	FBgn0035021_E004	0.0778385	0.0013406	0.0318997	46.8301	-0.838825	CG4622;
FBgn0035025	FBgn0035025_E001	0.169536	0.00173197	0.0381485	22.9479	-1.18567	uri;
FBgn0035065	FBgn0035065_E003	0.102108	0.000893779	0.0238413	24.6299	-1.07742	CG3589;
FBgn0035091	FBgn0035091_E003	0.137996	0.000399979	0.0139447	14.4799	1.79791	CG3829;
FBgn0035091	FBgn0035091_E005	0.150398	1.83399e-05	0.00159319	12.6747	-2.14942	CG3829;
FBgn0039969	FBgn0039969_E001	0.0975536	0.000567867	0.0176021	27.0352	-1.21898	Fis1;
FBgn0040273	FBgn0040273_E007	0.12663	0.00123933	0.0302235	16.6534	1.58779	Spt5;
FBgn0040773	FBgn0040773_E001	0.136527	0.00155314	0.0354581	193.254	-0.952095	CG2249;
FBgn0040773	FBgn0040773_E002	0.241258	0.00155314	0.0354581	67.648	1.74913	CG2249;
FBgn0041087	FBgn0041087_E003	0.0640517	9.58455e-05	0.00521671	95.9675	-1.07506	wun2;
FBgn0041205	FBgn0041205_E001	0.0715344	0.00035383	0.0128162	61.1458	-0.940586	key;
FBgn0041205	FBgn0041205_E004	0.101708	0.00151386	0.0349244	36.6502	1.08181	key;
FBgn0042083	FBgn0042083_E002	0.0974629	0.00218915	0.0443483	27.0878	-0.88149	CG3267;
FBgn0042083	FBgn0042083_E003	0.147582	0.000447677	0.0150294	13.0439	1.62524	CG3267;
FBgn0042135	FBgn0042135_E002	0.085485	0.00161444	0.036345	36.4726	1.15514	CG18812;
FBgn0044020	FBgn0044020_E005	0.0883258	0.00108807	0.0275847	33.7033	-1.12421	Roc2;
FBgn0044020	FBgn0044020_E008	0.195175	0.000198908	0.00878853	12.5329	2.23729	Roc2;
FBgn0050011	FBgn0050011_E005	0.0829763	0.00206931	0.0429388	43.6315	-1.02526	gem;
FBgn0050011	FBgn0050011_E007	0.0882221	0.00103891	0.0266017	34.8466	1.22304	gem;
FBgn0050011	FBgn0050011_E009	0.0780163	2.47022e-05	0.00194282	46.5227	-1.42324	gem;
FBgn0050015	FBgn0050015_E009	0.623896	0.00128823	0.0309982	2.20069	-25.7723	CG30015;
FBgn0050020	FBgn0050020_E007	0.168725	0.000692404	0.0200225	10.7031	2.00038	CG30020;
FBgn0050035	FBgn0050035_E005	0.161487	2.13186e-05	0.00175291	12.5329	2.37891	CG30035;
FBgn0050085	FBgn0050085_E003	0.092395	0.00139823	0.0327981	30.3971	-0.97962	CG30085;
FBgn0050159+FBgn0029508	FBgn0050159+FBgn0029508_E005	0.100296	0.000269762	0.0107707	25.5337	1.45163	CG30159;	Tsp42Ea;
FBgn0050159+FBgn0029508	FBgn0050159+FBgn0029508_E006	0.100296	0.000269762	0.0107707	25.5337	1.45163	CG30159;	Tsp42Ea;
FBgn0050159+FBgn0029508	FBgn0050159+FBgn0029508_E008	0.129334	0.000119377	0.00610411	121.413	-1.56815	CG30159;	Tsp42Ea;
FBgn0050159+FBgn0029508	FBgn0050159+FBgn0029508_E012	0.131973	0.000140559	0.00686105	121.413	-1.56846	CG30159;	Tsp42Ea;
FBgn0050349	FBgn0050349_E003	0.0649612	0.00102789	0.0264074	89.7543	-0.9208	CG30349;
FBgn0050389	FBgn0050389_E001	0.166572	4.06335e-05	0.00278299	48.4272	1.90685	CG30389;
FBgn0050421	FBgn0050421_E007	0.0977226	0.000977905	0.0254636	26.9376	1.21464	CG30421;
FBgn0050443	FBgn0050443_E003	0.142987	0.00207944	0.043062	13.695	-1.19215	Opbp;
FBgn0050456	FBgn0050456_E005	0.166552	0.00121964	0.0299931	10.9042	1.76358	CG30456;
FBgn0053087	FBgn0053087_E016	0.178736	0.000574662	0.0177074	9.86483	2.10075	CG33087;
FBgn0082917+FBgn0082934+FBgn0082935+FBgn0082932+FBgn0082933+FBgn0083059+FBgn0082918+FBgn0083060+FBgn0259937	FBgn0082917+FBgn0082934+FBgn0082935+FBgn0082932+FBgn0082933+FBgn0083059+FBgn0082918+FBgn0083060+FBgn0259937_E005	0.0606524	0.000207702	0.00906518	129.46	0.952663	snoRNA:Or-CD9b;	snoRNA:Me28S-G1083b;	snoRNA:Me28S-G1083a;	snoRNA:Me28S-G1083d;	snoRNA:Me28S-G1083c;	snmRNA:60Cb;	snoRNA:Or-CD9a;	snmRNA:60Ca;	Nop60B;
FBgn0082939+FBgn0083123+FBgn0082930	FBgn0082939+FBgn0083123+FBgn0082930_E001	0.233862	5.76256e-07	0.000130302	45.4623	-2.72606	snoRNA:Me28S-C3227b;	Uhg5;	snoRNA:Me28S-G2703b;
FBgn0083919	FBgn0083919_E004	0.262251	0.000105571	0.00559746	5.96653	-3.54074	Zasp52;
FBgn0083919	FBgn0083919_E011	0.062562	0.00265966	0.0495696	108.239	-0.857898	Zasp52;
FBgn0085444	FBgn0085444_E001	0.180819	2.91208e-05	0.00221664	9.70663	2.60302	CG34415;
FBgn0085444	FBgn0085444_E005	0.17692	0.00134005	0.0318997	10.007	-1.78298	CG34415;
FBgn0086026+FBgn0065102+FBgn0020306	FBgn0086026+FBgn0065102+FBgn0020306_E012	0.0798155	0.000799366	0.0221062	43.6268	-1.17828	snoRNA:Me28S-G2596;	snmRNA:184;	dom;
FBgn0086026+FBgn0065102+FBgn0020306	FBgn0086026+FBgn0065102+FBgn0020306_E013	0.0910118	7.9604e-05	0.00454171	31.4457	-1.51533	snoRNA:Me28S-G2596;	snmRNA:184;	dom;
FBgn0086129	FBgn0086129_E008	0.120952	0.00124711	0.0303548	18.0035	-1.42324	snama;
FBgn0086676	FBgn0086676_E006	0.0833802	7.15385e-05	0.00423068	38.837	-1.30184	spin;
FBgn0086676	FBgn0086676_E009	0.0790796	0.000100146	0.00539352	44.7666	1.32914	spin;
FBgn0086908	FBgn0086908_E001	0.0818119	0.000648675	0.0192178	40.8082	-1.02873	egg;
FBgn0086908	FBgn0086908_E005	0.142616	0.000111176	0.00581441	13.7503	1.96491	egg;
FBgn0243516	FBgn0243516_E004	0.109131	0.00179168	0.0390486	21.6591	1.33417	Vrp1;
FBgn0250850	FBgn0250850_E008	0.0898377	0.00170408	0.0377821	32.3941	-1.10386	rig;
FBgn0259247	FBgn0259247_E005	0.204101	0.000286207	0.0111411	8.23141	2.59305	CG42345;
FBgn0259247	FBgn0259247_E008	0.173916	1.51375e-05	0.00140637	10.2514	-2.49297	CG42345;
FBgn0259876	FBgn0259876_E004	0.0771619	0.00028436	0.0110972	48.0371	-1.03039	Cap-G;
FBgn0260012	FBgn0260012_E002	0.0835962	1.67602e-05	0.00150437	38.5803	-1.5403	pds5;
FBgn0260012	FBgn0260012_E003	0.147491	0.00255594	0.0484887	13.0562	1.63144	pds5;
FBgn0260012	FBgn0260012_E006	0.0974313	0.00176079	0.0386218	27.1062	1.20793	pds5;
FBgn0260798	FBgn0260798_E019	0.481894	1.01895e-05	0.00105861	2.92578	-29.9988	Gprk1;
FBgn0260798	FBgn0260798_E020	0.481894	1.01895e-05	0.00105861	2.92578	-29.9988	Gprk1;
FBgn0260934+FBgn0002716	FBgn0260934+FBgn0002716_E016	0.0598042	0.000344627	0.0126016	141.809	-0.979724	par-1;	mei-W68;
FBgn0260934+FBgn0002716	FBgn0260934+FBgn0002716_E017	0.0617554	0.000132648	0.00658999	116.291	-1.06964	par-1;	mei-W68;
FBgn0261014	FBgn0261014_E002	0.209288	5.31173e-05	0.00343887	7.9618	-2.7951	TER94;
FBgn0261041	FBgn0261041_E020	0.199234	0.000595591	0.0180984	16.276	2.01125	stj;
FBgn0261276	FBgn0261276_E005	0.144184	0.0013003	0.0311485	13.5192	1.65811	opa1-like;
FBgn0261276	FBgn0261276_E015	0.0983976	0.000580201	0.0178424	26.5547	1.38542	opa1-like;
FBgn0261362	FBgn0261362_E003	0.0640303	8.51687e-10	1.09129e-06	96.1236	-1.59041	proPO-A1;
FBgn0261385	FBgn0261385_E006	0.0607687	3.54594e-05	0.00255374	127.932	-1.07658	scra;
FBgn0261385	FBgn0261385_E007	0.0613786	0.000347443	0.0126594	120.478	-0.957324	scra;
FBgn0261385	FBgn0261385_E011	0.0685844	9.99123e-05	0.00539036	71.3529	1.10892	scra;
FBgn0261397	FBgn0261397_E001	0.113348	0.000258743	0.0104972	20.196	-1.61185	didum;
FBgn0261439	FBgn0261439_E003	0.18928	0.000760528	0.0214849	59.9317	-1.40009	SdhA;
FBgn0261545	FBgn0261545_E007	0.102894	0.000564179	0.0175072	24.2577	1.33066	CG42663;
FBgn0000100	FBgn0000100_E001	0.0541603	1.33137e-06	0.000254299	388.222	0.970782	RpLP0;
FBgn0000100	FBgn0000100_E002	0.0574426	2.30876e-06	0.000364097	851.103	-0.973307	RpLP0;
FBgn0000404	FBgn0000404_E002	0.0701961	0.00130056	0.0311485	65.3892	0.962251	CycA;
FBgn0000541	FBgn0000541_E002	0.128628	1.56276e-05	0.00143457	16.2252	2.26341	E(bx);
FBgn0000541	FBgn0000541_E004	0.123916	0.00200541	0.0419526	17.2725	1.48638	E(bx);
FBgn0000541	FBgn0000541_E009	0.0756004	5.7655e-05	0.00363321	51.0754	-1.2654	E(bx);
FBgn0000629	FBgn0000629_E004	0.104368	0.00191235	0.0407618	23.589	1.28118	E(z);
FBgn0000629	FBgn0000629_E006	0.0708913	0.000440832	0.0148483	63.1139	-1.04499	E(z);
FBgn0001078	FBgn0001078_E005	0.094984	1.87838e-05	0.00161479	28.6115	-1.56657	ftz-f1;
FBgn0002283+FBgn0052163	FBgn0002283+FBgn0052163_E002	0.0770313	5.37207e-07	0.000125153	48.2773	-1.42848	l(3)73Ah;	CG32163;
FBgn0002283+FBgn0052163	FBgn0002283+FBgn0052163_E004	0.103088	0.000561428	0.0174968	24.1675	1.26111	l(3)73Ah;	CG32163;
FBgn0002466	FBgn0002466_E003	0.105596	0.000202111	0.00889174	23.059	-1.48867	sti;
FBgn0002526	FBgn0002526_E011	0.0557733	0.00227734	0.0454507	259.399	-0.719812	LanA;
FBgn0002526	FBgn0002526_E014	0.0551563	3.96679e-05	0.00275988	297.11	-1.00991	LanA;
FBgn0002528	FBgn0002528_E001	0.963549	0.00234648	0.0461256	1.38166	-25.7848	LanB2;
FBgn0002528	FBgn0002528_E003	0.0851009	2.58925e-05	0.00202403	58.7841	1.52516	LanB2;
FBgn0003124	FBgn0003124_E001	0.0704137	0.00211711	0.0435487	64.6596	-0.848772	polo;
FBgn0003383	FBgn0003383_E003	0.841251	0.00120541	0.0297264	1.59546	0.0216068	Shab;
FBgn0003415	FBgn0003415_E006	0.121062	4.17202e-06	0.00056106	17.9753	-2.17453	skd;
FBgn0003741+FBgn0027500	FBgn0003741+FBgn0027500_E004	0.443327	4.1397e-05	0.00281024	3.21333	-26.4748	tra;	spd-2;
FBgn0003943	FBgn0003943_E001	0.358668	7.28463e-08	2.90931e-05	41.1986	-3.7484	Ubi-p63E;
FBgn0003943	FBgn0003943_E002	4.83117	0.000681717	0.0198357	45.4054	-12.7913	Ubi-p63E;
FBgn0003943	FBgn0003943_E003	1.27493	1.47107e-07	4.97124e-05	2.71042	-35.5562	Ubi-p63E;
FBgn0003943	FBgn0003943_E004	1.48303	2.96054e-06	0.000439809	2.04073	-35.1584	Ubi-p63E;
FBgn0003943	FBgn0003943_E005	1.64916	2.5829e-06	0.000399142	2.55213	-35.4731	Ubi-p63E;
FBgn0003943	FBgn0003943_E006	1.13623	2.50106e-07	7.25591e-05	2.15937	-35.2473	Ubi-p63E;
FBgn0003943	FBgn0003943_E007	1.21881	7.31984e-06	0.000821531	1.07968	-34.2204	Ubi-p63E;
FBgn0003943	FBgn0003943_E008	4.92449	0.00161707	0.0363775	2.69913	-35.6022	Ubi-p63E;
FBgn0003943	FBgn0003943_E009	4.23854	0.00105688	0.0269272	2.22425	-35.3151	Ubi-p63E;
FBgn0003943	FBgn0003943_E027	0.807482	1.592e-08	8.58896e-06	1.88393	-35.0556	Ubi-p63E;
FBgn0003943	FBgn0003943_E028	0.0596266	0.000678761	0.0197851	1027.04	0.621035	Ubi-p63E;
FBgn0004167	FBgn0004167_E001	0.0615534	2.26957e-05	0.00183186	118.498	-1.24262	kst;
FBgn0004179	FBgn0004179_E003	0.0737052	4.63656e-05	0.00305252	55.3221	-1.21624	Csp;
FBgn0004373	FBgn0004373_E002	0.118923	0.000742486	0.0211808	18.5405	1.49334	fwd;
FBgn0004373	FBgn0004373_E011	0.112411	0.00137666	0.0325404	34.1456	-1.30845	fwd;
FBgn0004390	FBgn0004390_E002	0.0961502	0.000593633	0.0180839	27.8738	-1.17945	Gap1;
FBgn0004401	FBgn0004401_E001	0.0713256	3.43528e-06	0.000493653	61.7713	1.18042	Pep;
FBgn0004401	FBgn0004401_E005	0.0858883	0.000893895	0.0238413	244.821	-0.815093	Pep;
FBgn0004449	FBgn0004449_E002	0.267786	0.00119295	0.0294663	5.81425	2.68572	Ten-m;
FBgn0004449	FBgn0004449_E003	0.0879416	2.72294e-07	7.6822e-05	34.0529	-1.75762	Ten-m;
FBgn0004875	FBgn0004875_E005	0.0911549	1.66835e-05	0.00150437	31.3338	-1.74124	enc;
FBgn0004875	FBgn0004875_E014	0.118678	0.000275264	0.0108525	18.6076	1.66655	enc;
FBgn0004926	FBgn0004926_E001	0.0537073	6.51892e-06	0.000759355	451.142	-0.770079	eIF-2beta;
FBgn0004926	FBgn0004926_E002	0.066454	6.51892e-06	0.000759355	81.1337	1.08871	eIF-2beta;
FBgn0005536	FBgn0005536_E013	0.081913	0.000364359	0.0130592	40.675	1.26964	Mbs;
FBgn0010235	FBgn0010235_E005	0.0845696	0.00100659	0.0259686	37.4645	1.17189	Klc;
FBgn0010280	FBgn0010280_E012	0.0690053	0.00139392	0.0327221	69.6927	1.02229	Taf4;
FBgn0010280	FBgn0010280_E015	0.0660103	0.00268168	0.0497754	83.5178	-0.870137	Taf4;
FBgn0010352	FBgn0010352_E007	0.157151	0.00118358	0.0293144	11.8691	1.97207	Nc73EF;
FBgn0010909	FBgn0010909_E003	0.0599797	0.000152415	0.00728937	139.064	0.978368	msn;
FBgn0010909	FBgn0010909_E007	0.0592338	3.19859e-07	8.62835e-05	151.529	-1.4295	msn;
FBgn0010909	FBgn0010909_E014	0.108311	0.00225553	0.0451875	169.311	-1.05409	msn;
FBgn0010909	FBgn0010909_E022	0.0651701	6.69354e-05	0.00404203	88.4396	1.22745	msn;
FBgn0011204	FBgn0011204_E002	0.0939752	0.000868394	0.0233791	29.2817	-1.08135	cue;
FBgn0011288	FBgn0011288_E014	0.993574	0.00145253	0.0338652	203.479	3.16797	Snap25;
FBgn0011361	FBgn0011361_E001	0.0662538	0.000156256	0.0073926	82.1921	1.15258	mtacp1;
FBgn0011828	FBgn0011828_E013	0.384819	0.000939033	0.0247024	3.86302	-2.97512	Pxn;
FBgn0011828	FBgn0011828_E016	0.419255	0.000569522	0.0176196	3.42332	-3.57983	Pxn;
FBgn0012034	FBgn0012034_E001	0.0698827	0.000880849	0.0235957	66.4694	-0.87782	AcCoAS;
FBgn0012049	FBgn0012049_E004	0.0661524	0.00122678	0.0300464	82.739	-0.862345	BtbVII;
FBgn0015218	FBgn0015218_E003	0.0673591	0.00217779	0.0442347	76.6687	0.85102	eIF-4E;
FBgn0015218	FBgn0015218_E005	0.833962	0.000469565	0.0154936	1.61031	-26.8984	eIF-4E;
FBgn0015321	FBgn0015321_E001	0.0658471	0.00110263	0.0277706	84.4304	-0.586165	UbcD4;
FBgn0015321	FBgn0015321_E002	0.0953928	0.00110263	0.0277706	28.3485	0.997308	UbcD4;
FBgn0015805	FBgn0015805_E002	0.0865988	0.00241967	0.0471041	35.3342	1.00309	Rpd3;
FBgn0016081	FBgn0016081_E002	0.090043	0.000256406	0.0104449	32.2242	1.34798	fry;
FBgn0016081	FBgn0016081_E003	0.104021	3.80516e-05	0.00268386	23.743	1.78108	fry;
FBgn0016081	FBgn0016081_E018	0.138202	0.00197301	0.0415007	14.4456	1.57818	fry;
FBgn0016794	FBgn0016794_E001	0.0751417	0.000701283	0.0202306	52.0423	-1.07049	dos;
FBgn0016794	FBgn0016794_E003	0.0774983	0.000135356	0.00668131	47.4293	-1.21419	dos;
FBgn0016794	FBgn0016794_E004	0.0948647	0.000100974	0.0054097	28.6891	1.49036	dos;
FBgn0016794	FBgn0016794_E005	0.0941301	1.51941e-06	0.000271169	29.1768	1.87786	dos;
FBgn0016983	FBgn0016983_E009	0.0866387	0.00174306	0.0383148	35.2948	1.16167	smid;
FBgn0019947	FBgn0019947_E005	0.0947729	0.00176896	0.0386642	28.7492	1.21941	Psn;
FBgn0020386	FBgn0020386_E004	0.0647436	0.000594744	0.0180906	91.1665	-0.883762	Pk61C;
FBgn0020386	FBgn0020386_E006	0.34422	0.00247204	0.0476615	27.039	1.97023	Pk61C;
FBgn0020386	FBgn0020386_E007	0.192586	0.00126133	0.0306144	8.90044	1.82924	Pk61C;
FBgn0020887	FBgn0020887_E005	0.140208	0.0017117	0.0379237	14.1211	1.48882	Su(z)12;
FBgn0021768	FBgn0021768_E003	0.0832149	4.2165e-05	0.00283113	39.0357	1.30732	nudC;
FBgn0023000	FBgn0023000_E001	0.231582	6.00493e-06	0.000731061	6.97934	-3.23266	mth;
FBgn0024150	FBgn0024150_E004	0.118063	0.00269576	0.0499097	18.7779	1.353	Ac78C;
FBgn0024150	FBgn0024150_E021	0.326792	0.000823268	0.0225844	33.6836	-2.22489	Ac78C;
FBgn0024236	FBgn0024236_E004	0.0714835	0.000163959	0.00770931	61.2969	1.12158	foi;
FBgn0024236	FBgn0024236_E008	0.353789	8.6327e-05	0.00482678	4.16327	-4.84145	foi;
FBgn0024814	FBgn0024814_E001	0.068876	0.000309888	0.0118234	70.1944	0.72519	Clc;
FBgn0024814	FBgn0024814_E003	0.12353	0.00162849	0.0365006	17.3643	-1.3263	Clc;
FBgn0024921	FBgn0024921_E005	0.0705642	1.37019e-06	0.000260099	64.1645	-1.46914	Trn;
FBgn0024921	FBgn0024921_E006	0.116439	0.000388586	0.0136569	19.2434	1.59753	Trn;
FBgn0025455	FBgn0025455_E004	0.509565	0.000320743	0.0120287	2.74926	-4.81038	CycT;
FBgn0026189	FBgn0026189_E001	0.128319	2.64809e-06	0.00040717	430.966	-1.90612	prominin-like;
FBgn0026189	FBgn0026189_E011	0.0612975	0.000904489	0.0240591	121.418	0.918049	prominin-like;
FBgn0026252+FBgn0035838	FBgn0026252+FBgn0035838_E001	0.0586263	1.84454e-07	5.97088e-05	163.461	-1.40687	msk;	ldbr;
FBgn0026252+FBgn0035838	FBgn0026252+FBgn0035838_E005	0.0671528	0.000102694	0.00548274	77.6425	1.18452	msk;	ldbr;
FBgn0026259	FBgn0026259_E001	0.0663765	6.09871e-06	0.000735241	81.5401	1.33742	eIF5B;
FBgn0026259	FBgn0026259_E006	0.0735798	0.0010953	0.0277224	55.6283	1.03252	eIF5B;
FBgn0026409	FBgn0026409_E003	0.0549734	3.80009e-05	0.00268386	310.494	-0.862031	Mpcp;
FBgn0027086	FBgn0027086_E002	0.0632821	1.31281e-05	0.00124989	101.938	-1.11853	Aats-ile;
FBgn0027086	FBgn0027086_E005	0.0815908	0.000111844	0.00583768	41.1022	1.29874	Aats-ile;
FBgn0027534	FBgn0027534_E004	0.0816935	6.51484e-05	0.00395937	40.9652	-1.38909	CG11006;
FBgn0027547	FBgn0027547_E001	0.063455	0.000869826	0.0233791	100.533	-0.638418	CG1927;
FBgn0027547	FBgn0027547_E002	0.0864473	0.000869826	0.0233791	35.4849	1.02942	CG1927;
FBgn0027554	FBgn0027554_E002	0.0738871	1.73149e-05	0.00153363	54.8842	-1.21147	CG8042;
FBgn0028399	FBgn0028399_E006	0.0638744	0.000264014	0.0106688	97.2801	1.03659	TMS1;
FBgn0028663	FBgn0028663_E001	0.0641561	0.00137324	0.0325096	95.2106	0.597579	VhaM9.7-2;
FBgn0028663	FBgn0028663_E002	0.0657243	0.00137324	0.0325096	85.1304	-0.60179	VhaM9.7-2;
FBgn0029118	FBgn0029118_E001	0.0789284	9.61342e-05	0.00521673	45.0081	-0.863311	Sucb;
FBgn0029167	FBgn0029167_E013	0.162831	0.000528367	0.0168726	11.2668	2.10996	Hml;
FBgn0029167	FBgn0029167_E019	0.113482	0.00015689	0.00741119	20.1529	-1.72189	Hml;
FBgn0029167	FBgn0029167_E021	0.0796926	0.000714553	0.0205172	43.8131	-1.31077	Hml;
FBgn0029167	FBgn0029167_E025	0.227228	1.05331e-05	0.00107613	19.0122	2.6526	Hml;
FBgn0035107	FBgn0035107_E003	0.065943	1.59795e-05	0.00145887	83.892	-1.01333	mri;
FBgn0035111+FBgn0035112+FBgn0063924+FBgn0063923	FBgn0035111+FBgn0035112+FBgn0063924+FBgn0063923_E001	0.0898966	0.000552719	0.0173538	32.3452	-1.2139	CG16940;	CG13877;	Kaz1-ORFA;	Kaz1-ORFB;
FBgn0035111+FBgn0035112+FBgn0063924+FBgn0063923	FBgn0035111+FBgn0035112+FBgn0063924+FBgn0063923_E012	0.226001	0.000145784	0.0070269	7.20182	2.99775	CG16940;	CG13877;	Kaz1-ORFA;	Kaz1-ORFB;
FBgn0035113	FBgn0035113_E007	0.226001	0.000713672	0.0205111	7.20182	2.18213	pyx;
FBgn0035133	FBgn0035133_E031	0.122335	0.00113709	0.0284754	17.6547	1.5604	Ptpmeg;
FBgn0035133	FBgn0035133_E033	0.220528	0.00212562	0.0436363	7.43418	2.29304	Ptpmeg;
FBgn0035142	FBgn0035142_E003	0.10094	0.00100112	0.025871	259.213	-1.02504	hipk;
FBgn0035142	FBgn0035142_E005	0.0642281	6.33511e-06	0.000758043	94.6956	1.20807	hipk;
FBgn0035142	FBgn0035142_E010	0.0902653	0.00047138	0.0155368	194.885	-1.07806	hipk;
FBgn0035145	FBgn0035145_E001	0.103793	0.000495953	0.0160293	23.8455	-1.37443	MED14;
FBgn0035145	FBgn0035145_E008	0.130764	0.00028799	0.0111963	15.7912	1.75188	MED14;
FBgn0035158	FBgn0035158_E002	0.200894	0.00110063	0.0277706	8.40742	1.79167	CG13895;
FBgn0035162+FBgn0086066	FBgn0035162+FBgn0086066_E007	0.0542922	4.46189e-09	3.61084e-06	373.07	-1.45042	CG13900;	snoRNA:Me5.8S-G74;
FBgn0035207	FBgn0035207_E002	0.0670731	8.54517e-07	0.000176363	78.0254	-1.48678	CG9153;
FBgn0035207	FBgn0035207_E008	0.123942	0.00031847	0.0119872	23.3202	1.48928	CG9153;
FBgn0035227	FBgn0035227_E002	0.166005	0.000202418	0.0088925	10.9561	2.16759	CG12090;
FBgn0035227	FBgn0035227_E003	0.233496	0.00192027	0.0408382	10.2259	2.09825	CG12090;
FBgn0035227	FBgn0035227_E015	0.147371	0.00128351	0.0309331	13.0725	-1.72276	CG12090;
FBgn0035229	FBgn0035229_E010	0.136282	0.00262441	0.0492345	14.7705	-1.47456	CG7852;
FBgn0035252	FBgn0035252_E002	0.0685828	4.94281e-07	0.000116924	71.3594	-1.12358	CG7970;
FBgn0035252	FBgn0035252_E003	0.0932705	6.98416e-05	0.00416149	45.3933	1.17378	CG7970;
FBgn0035253	FBgn0035253_E013	0.423249	0.00228774	0.0455121	3.38661	3.00302	CG7971;
FBgn0035264+FBgn0027594	FBgn0035264+FBgn0027594_E005	0.0739302	0.00155615	0.0355006	54.7815	1.02283	Oseg4;	drpr;
FBgn0035321	FBgn0035321_E001	0.0653341	6.73351e-05	0.00404203	91.8266	-0.949826	CG1275;
FBgn0035321	FBgn0035321_E004	0.0867113	1.82547e-06	0.000314198	35.2232	1.75443	CG1275;
FBgn0035372	FBgn0035372_E001	0.111526	0.0022204	0.0446461	29.1805	0.966978	CG12093;
FBgn0035372	FBgn0035372_E002	0.112004	0.0022204	0.0446461	54.7029	-0.854624	CG12093;
FBgn0035376	FBgn0035376_E001	0.113141	0.000643881	0.0190942	20.2632	1.48667	CG2083;
FBgn0035397	FBgn0035397_E007	0.0855873	0.000789213	0.0219438	36.3649	-1.21456	CG11486;
FBgn0035424	FBgn0035424_E007	0.117246	0.00234469	0.0461256	44.1711	-1.12748	CG11505;
FBgn0035432	FBgn0035432_E006	0.0773649	0.000686903	0.019928	191.443	-0.995649	ZnT63C;
FBgn0035437	FBgn0035437_E009	0.0631046	0.000323812	0.0120848	103.422	0.966042	CG11526;
FBgn0035449	FBgn0035449_E003	0.0893388	0.000183116	0.00834249	32.8147	-0.997265	CG14971;
FBgn0035500	FBgn0035500_E001	0.0890577	1.59751e-07	5.33985e-05	33.0566	2.09066	ens;
FBgn0035500	FBgn0035500_E003	0.0609618	0.000729184	0.0208207	125.474	-0.925681	ens;
FBgn0035507	FBgn0035507_E006	0.134625	0.000485439	0.0157804	15.0629	-1.75167	CG1308;
FBgn0035519	FBgn0035519_E001	0.0902582	0.00110125	0.0277706	32.048	-1.06738	CG1309;
FBgn0035526	FBgn0035526_E003	0.0926836	0.00065029	0.0192286	30.1871	1.33188	CG1316;
FBgn0035526	FBgn0035526_E008	0.0701953	1.06891e-05	0.00108845	72.4574	-1.32264	CG1316;
FBgn0035528	FBgn0035528_E001	0.135963	0.000710915	0.02047	48.3009	1.15072	CG15012;
FBgn0035528	FBgn0035528_E002	0.0711104	0.00013256	0.00658999	62.4293	0.937516	CG15012;
FBgn0035528	FBgn0035528_E003	0.0634741	5.65877e-10	8.2866e-07	202.769	-1.20251	CG15012;
FBgn0035533	FBgn0035533_E006	0.0723884	3.70029e-07	9.5623e-05	190.525	-1.51324	Cip4;
FBgn0035533	FBgn0035533_E008	0.0754139	0.000760767	0.0214849	51.4642	1.14532	Cip4;
FBgn0035586	FBgn0035586_E001	0.108831	7.0098e-05	0.00416149	21.771	1.29501	CG10671;
FBgn0035586	FBgn0035586_E002	0.0908425	7.0098e-05	0.00416149	31.579	-0.999812	CG10671;
FBgn0035601	FBgn0035601_E001	0.0824312	8.06835e-07	0.000169684	157.2	1.376	Uev1A;
FBgn0035601	FBgn0035601_E002	0.0541922	3.64219e-08	1.65716e-05	384.442	-1.00236	Uev1A;
FBgn0035630	FBgn0035630_E007	0.063103	0.00153081	0.0352097	103.436	-0.881108	CG10576;
FBgn0035631	FBgn0035631_E001	0.0713054	0.00157933	0.035764	82.2659	-0.50714	Txl;
FBgn0035631	FBgn0035631_E002	0.162896	0.00157933	0.035764	32.881	1.2153	Txl;
FBgn0035692	FBgn0035692_E001	0.0925413	0.00260512	0.0490887	30.2903	0.790096	CG13298;
FBgn0035692	FBgn0035692_E002	0.107735	0.00260512	0.0490887	35.4063	-0.816939	CG13298;
FBgn0035722	FBgn0035722_E002	0.117505	0.00198967	0.041737	18.9355	1.22934	CG10075;
FBgn0035725	FBgn0035725_E001	0.0969171	6.4048e-05	0.00391571	27.4092	-0.882478	Mis12;
FBgn0035725	FBgn0035725_E002	0.167492	6.4048e-05	0.00391571	10.8163	2.39559	Mis12;
FBgn0035853	FBgn0035853_E002	0.135065	0.000796718	0.0220926	82.5083	-1.02902	CG7375;
FBgn0035853	FBgn0035853_E003	0.0968071	0.000989605	0.0256902	27.4749	0.976845	CG7375;
FBgn0035916	FBgn0035916_E001	0.240324	0.000137598	0.00675943	6.65722	3.15946	CG5978;
FBgn0035947	FBgn0035947_E001	0.0838373	0.000333466	0.0122959	38.2978	-0.96547	Srp68;
FBgn0035950	FBgn0035950_E008	0.444027	0.000666464	0.0195564	3.20761	25.9567	CG5288;
FBgn0035978	FBgn0035978_E002	0.132799	0.00250319	0.0479726	15.3989	1.53202	UGP;
FBgn0035981	FBgn0035981_E006	0.124855	0.00196002	0.0414045	17.0532	1.29103	CG4452;
FBgn0035987	FBgn0035987_E005	0.0892377	0.00127757	0.0308866	32.9013	1.12228	CG3689;
FBgn0036043	FBgn0036043_E005	0.0761219	0.000319413	0.012008	50.0188	-1.15791	CG8177;
FBgn0036053	FBgn0036053_E005	0.0882247	0.000224376	0.0094945	33.7946	1.29968	iPLA2-VIA;
FBgn0036059	FBgn0036059_E002	0.0781224	6.58948e-06	0.000764678	46.3413	-1.35944	nudE;
FBgn0036101	FBgn0036101_E001	0.124082	0.00074897	0.0212725	17.2332	1.35896	NijA;
FBgn0036147	FBgn0036147_E006	0.124469	0.00238641	0.0465948	22.5267	1.45035	CG6199;
FBgn0036180	FBgn0036180_E001	0.159539	0.000412932	0.014284	11.6293	1.98794	CG6091;
FBgn0036180	FBgn0036180_E007	0.0963601	0.00157786	0.035764	27.7452	-1.11461	CG6091;
FBgn0036196	FBgn0036196_E003	0.19151	0.000143908	0.00695827	8.96855	-2.05821	CG11658;
FBgn0036198	FBgn0036198_E001	0.102915	0.00235946	0.0462743	24.2479	-0.615762	CG6038;
FBgn0036198	FBgn0036198_E002	0.308676	0.00235946	0.0462743	4.89192	2.24368	CG6038;
FBgn0036199	FBgn0036199_E003	0.0775158	0.00205111	0.0427325	47.3981	-0.864042	Bmcp;
FBgn0036199	FBgn0036199_E004	0.105018	0.00138372	0.0326321	23.3053	1.19846	Bmcp;
FBgn0036239	FBgn0036239_E002	0.0842089	1.18376e-07	4.18426e-05	37.8703	1.66551	Pop2;
FBgn0036257	FBgn0036257_E002	0.150464	0.00115637	0.0288407	23.3165	-1.48774	RhoGAP68F;
FBgn0036279	FBgn0036279_E001	0.0899335	0.00191213	0.0407618	32.3146	-1.13504	Ncc69;
FBgn0036279	FBgn0036279_E006	0.174174	0.00252321	0.0481949	10.2299	1.75728	Ncc69;
FBgn0036302	FBgn0036302_E011	0.139291	3.49259e-05	0.00252716	23.1299	1.96559	sowah;
FBgn0036312	FBgn0036312_E001	0.282363	0.00143561	0.0335726	5.44805	2.63867	Pegarn;
FBgn0036312	FBgn0036312_E005	0.128961	0.00195106	0.0412933	41.0233	-1.06713	Pegarn;
FBgn0036372	FBgn0036372_E001	0.0971675	0.000193611	0.00867918	27.2608	1.33671	CG10083;
FBgn0036372	FBgn0036372_E002	0.0691841	0.000955774	0.0250357	69.0108	-0.784928	CG10083;
FBgn0036374	FBgn0036374_E005	0.129201	0.00127989	0.0309184	16.1064	-1.399	CG17689;
FBgn0036448	FBgn0036448_E005	0.0832186	0.00121543	0.0299493	39.0312	-1.04689	mop;
FBgn0036489	FBgn0036489_E002	0.181257	0.00122298	0.0300392	9.67399	1.92453	CG7011;
FBgn0036489	FBgn0036489_E005	0.0651946	0.00076083	0.0214849	88.2879	-0.754121	CG7011;
FBgn0036511	FBgn0036511_E005	0.154885	0.00057399	0.0177074	12.1277	1.94452	CG6498;
FBgn0036511	FBgn0036511_E008	0.0946173	0.00256562	0.0486423	28.8515	-1.13427	CG6498;
FBgn0036518	FBgn0036518_E009	0.0704956	0.00105682	0.0269272	64.3892	-0.993269	RhoGAP71E;
FBgn0036546	FBgn0036546_E001	0.147191	0.000282277	0.011044	13.097	-1.5381	elgi;
FBgn0036558	FBgn0036558_E001	0.089117	2.17424e-05	0.00177354	39.7378	1.29611	mib1;
FBgn0036558	FBgn0036558_E003	0.0711446	0.000153099	0.00730886	62.3237	-0.900548	mib1;
FBgn0036566	FBgn0036566_E001	0.161556	0.00172997	0.0381485	45.6365	-1.53855	CG5284;
FBgn0036621	FBgn0036621_E003	0.286936	0.000768675	0.0215757	6.23099	2.46339	roq;
FBgn0036623	FBgn0036623_E002	0.0703868	1.63628e-05	0.00148433	64.7489	-1.17445	CG4729;
FBgn0036623	FBgn0036623_E003	0.0659111	0.000533882	0.0169782	84.0702	0.877254	CG4729;
FBgn0036623	FBgn0036623_E004	0.244678	0.000170716	0.00789453	43.0698	2.13042	CG4729;
FBgn0036646	FBgn0036646_E004	0.443327	0.000289924	0.0112431	3.21333	-26.2195	CR18217;
FBgn0036663	FBgn0036663_E002	0.0560046	1.9984e-14	1.53637e-10	247.616	-1.97198	CG9674;
FBgn0036663	FBgn0036663_E011	0.0921368	0.00154431	0.0353879	30.5876	1.2217	CG9674;
FBgn0036668	FBgn0036668_E002	0.101733	0.000321764	0.0120446	24.8118	-1.3914	CG9715;
FBgn0036668	FBgn0036668_E004	0.168208	0.000388536	0.0136569	10.7503	1.90458	CG9715;
FBgn0036732	FBgn0036732_E003	0.0896729	9.18666e-05	0.00508	32.5319	-1.36584	Oatp74D;
FBgn0036745	FBgn0036745_E001	0.103844	1.25551e-05	0.00120655	23.8225	1.72217	CG7484;
FBgn0036745	FBgn0036745_E002	0.0637986	1.25551e-05	0.00120655	97.8519	-0.754334	CG7484;
FBgn0036752+FBgn0043025	FBgn0036752+FBgn0043025_E001	0.0688978	5.09638e-09	4.00292e-06	70.1095	1.60953	Adgf-A;	Msi;
FBgn0036752+FBgn0043025	FBgn0036752+FBgn0043025_E002	0.060498	6.12063e-06	0.000735241	131.545	1.02506	Adgf-A;	Msi;
FBgn0036752+FBgn0043025	FBgn0036752+FBgn0043025_E003	0.0691814	0.000103333	0.00550728	69.021	-1.20298	Adgf-A;	Msi;
FBgn0036752+FBgn0043025	FBgn0036752+FBgn0043025_E006	0.0583019	2.24705e-07	6.91012e-05	170.637	-1.19547	Adgf-A;	Msi;
FBgn0036762	FBgn0036762_E002	0.0773508	5.00554e-05	0.00326124	47.6939	1.21187	CG7430;
FBgn0036764	FBgn0036764_E005	0.0699743	0.000616229	0.0184978	66.1499	-0.941177	CG5535;
FBgn0036888	FBgn0036888_E002	0.0726289	0.000250865	0.0103	58.064	-1.0388	CG9330;
FBgn0036891	FBgn0036891_E002	0.0603309	0.00196698	0.0414398	133.879	-0.721729	CG9372;
FBgn0036896	FBgn0036896_E004	0.234231	0.000596417	0.0181056	6.87849	2.23719	wnd;
FBgn0036959	FBgn0036959_E003	0.12353	0.000602582	0.0181851	17.3643	-1.44097	CG6951;
FBgn0036959	FBgn0036959_E005	0.068876	0.00243355	0.0472882	70.1944	0.610518	CG6951;
FBgn0036964	FBgn0036964_E004	0.209577	0.00169398	0.0375854	7.94732	1.98752	CG6480;
FBgn0036980	FBgn0036980_E007	0.176541	0.000859391	0.0232103	10.0372	1.9887	RhoBTB;
FBgn0037001	FBgn0037001_E001	0.0631185	3.57996e-07	9.32973e-05	103.304	-1.19314	CG6020;
FBgn0037001	FBgn0037001_E003	0.0718985	6.32092e-05	0.00388762	60.0849	1.1453	CG6020;
FBgn0037007	FBgn0037007_E001	0.0807473	0.00048315	0.0157559	42.2643	-1.06191	CG5059;
FBgn0037027	FBgn0037027_E002	0.089685	8.11117e-07	0.000169684	32.5217	-1.62741	CG3680;
FBgn0037074	FBgn0037074_E003	0.0796845	0.000530069	0.0168744	43.8254	-1.14551	CG7324;
FBgn0037109	FBgn0037109_E001	0.0946729	2.82816e-05	0.00216347	28.8149	-1.16442	MED1;
FBgn0037109	FBgn0037109_E003	0.213926	0.00267947	0.0497754	7.73528	1.75682	MED1;
FBgn0040813	FBgn0040813_E004	2.4777	1.15315e-06	0.000223284	170.695	-35.884	Nplp2;
FBgn0041164	FBgn0041164_E003	0.0793206	0.00133295	0.03185	44.3868	-1.0105	armi;
FBgn0041171	FBgn0041171_E001	0.0800361	0.000210207	0.00912836	43.2963	-1.23472	ago;
FBgn0041171	FBgn0041171_E006	0.137781	0.000177967	0.00819287	14.5157	1.85737	ago;
FBgn0041775	FBgn0041775_E003	0.0622823	1.15171e-05	0.00115743	110.902	-1.12233	tral;
FBgn0041775	FBgn0041775_E006	0.113494	0.000107215	0.0056651	38.2232	1.66118	tral;
FBgn0042131+FBgn0010349	FBgn0042131+FBgn0010349_E002	0.106568	3.95865e-05	0.00275988	22.6562	1.76399	CG18808;	Dhc64C;
FBgn0042131+FBgn0010349	FBgn0042131+FBgn0010349_E004	0.168016	0.000584052	0.0178892	10.7678	2.04123	CG18808;	Dhc64C;
FBgn0042131+FBgn0010349	FBgn0042131+FBgn0010349_E008	0.0914988	0.00250566	0.0479726	31.0683	-1.13959	CG18808;	Dhc64C;
FBgn0042138	FBgn0042138_E001	0.0740578	0.000996343	0.0257909	54.4795	0.888216	CG18815;
FBgn0042138	FBgn0042138_E004	0.0703767	0.00077045	0.0215834	64.7827	-0.865193	CG18815;
FBgn0042177	FBgn0042177_E004	0.108525	0.00165166	0.0368859	21.8869	1.26788	CG32164;
FBgn0042177	FBgn0042177_E005	0.0789374	2.62811e-07	7.55323e-05	44.9938	-1.59649	CG32164;
FBgn0042178	FBgn0042178_E004	0.108525	0.00196036	0.0414045	21.8869	1.25669	CG32165;
FBgn0042178	FBgn0042178_E005	0.0789374	2.10788e-07	6.61443e-05	44.9938	-1.60768	CG32165;
FBgn0052066	FBgn0052066_E002	0.0773649	0.000907594	0.0241022	101.51	-0.843778	CG32066;
FBgn0052066	FBgn0052066_E004	0.362298	0.00245118	0.0473782	20.9804	2.29168	CG32066;
FBgn0052112	FBgn0052112_E006	0.227296	0.0026999	0.0499563	7.14895	-1.73075	CG32112;
FBgn0052133	FBgn0052133_E006	0.126315	1.05081e-06	0.000209834	16.723	-2.37402	ptip;
FBgn0052138	FBgn0052138_E006	0.0599501	0.000107504	0.00567063	139.519	-1.02222	CG32138;
FBgn0052138	FBgn0052138_E009	0.0728601	0.00043516	0.0147379	57.4525	1.15177	CG32138;
FBgn0052278	FBgn0052278_E001	0.253348	0.00162465	0.0364681	11.361	1.63686	CG32278;
FBgn0052278	FBgn0052278_E002	0.100486	0.00162465	0.0364681	51.1139	-0.529353	CG32278;
FBgn0052369	FBgn0052369_E001	0.0714019	0.00104381	0.0266827	61.541	-0.95923	CG32369;
FBgn0052369	FBgn0052369_E004	0.177976	0.000613137	0.0184598	9.92382	1.99255	CG32369;
FBgn0052412	FBgn0052412_E003	0.0730989	0.000140997	0.00686302	56.834	1.09956	CG32412;
FBgn0052438	FBgn0052438_E015	0.163462	0.000241987	0.0100426	11.2036	2.1552	Smc5;
FBgn0052441	FBgn0052441_E002	0.0814267	3.20793e-06	0.000465332	41.3233	1.33844	CG32441;
FBgn0052441	FBgn0052441_E003	0.105246	1.11653e-06	0.000220099	62.3594	-1.41932	CG32441;
FBgn0053158	FBgn0053158_E010	0.0702188	7.5508e-05	0.00434836	65.3124	-1.09726	CG33158;
FBgn0053522	FBgn0053522_E001	0.0872649	0.00217722	0.0442347	38.1313	-1.05972	scaf6;
FBgn0054001+FBgn0001179	FBgn0054001+FBgn0001179_E002	0.104143	1.94124e-06	0.000326213	23.6887	-1.42105	CG34001;	hay;
FBgn0054001+FBgn0001179	FBgn0054001+FBgn0001179_E003	0.161899	6.88776e-05	0.00412086	11.3614	1.8852	CG34001;	hay;
FBgn0061469	FBgn0061469_E007	0.10818	0.000214352	0.00922583	22.0186	-1.44545	As;
FBgn0065092+FBgn0001316	FBgn0065092+FBgn0001316_E005	0.0870617	7.35426e-06	0.000822393	34.8818	1.73313	snmRNA:438;	klar;
FBgn0065092+FBgn0001316	FBgn0065092+FBgn0001316_E006	0.06396	0.000220307	0.00942158	96.6418	-1.0857	snmRNA:438;	klar;
FBgn0065092+FBgn0001316	FBgn0065092+FBgn0001316_E012	0.153181	1.62598e-06	0.000286813	12.3298	-2.76803	snmRNA:438;	klar;
FBgn0065092+FBgn0001316	FBgn0065092+FBgn0001316_E016	0.0722451	0.00111026	0.0278943	59.1088	1.08332	snmRNA:438;	klar;
FBgn0085402	FBgn0085402_E008	0.0682818	1.36936e-08	7.89034e-06	148.363	-1.67666	Ect4;
FBgn0085402	FBgn0085402_E013	0.0968668	6.46984e-11	1.3264e-07	27.4392	-2.9386	Ect4;
FBgn0086254	FBgn0086254_E004	0.0801991	0.00269562	0.0499097	43.0554	0.944597	CG6084;
FBgn0087035	FBgn0087035_E005	0.0617675	9.50506e-06	0.00102561	116.161	1.18232	AGO2;
FBgn0087035	FBgn0087035_E007	0.065105	1.90131e-05	0.00162867	88.845	1.21357	AGO2;
FBgn0250789+FBgn0024510	FBgn0250789+FBgn0024510_E002	0.0569357	0.000190169	0.00858748	209.342	-0.836422	alpha-Spec;	dlt;
FBgn0259174	FBgn0259174_E016	0.207582	1.5349e-05	0.00141383	8.04848	-3.39071	Nedd4;
FBgn0259174	FBgn0259174_E028	0.0930931	0.000210458	0.00912836	29.894	1.41615	Nedd4;
FBgn0259481	FBgn0259481_E001	0.0611793	6.03883e-05	0.00375164	122.816	-0.950035	Mob2;
FBgn0260049	FBgn0260049_E005	0.0636548	1.98419e-08	1.05203e-05	98.9562	-1.50898	flr;
FBgn0260387+FBgn0260388	FBgn0260387+FBgn0260388_E003	0.0702188	0.000361708	0.0130053	65.3124	-0.896468	CG42513;	CG42514;
FBgn0260441	FBgn0260441_E003	0.166751	0.00171559	0.0379289	1480.26	-1.08659	RpS12;
FBgn0260442	FBgn0260442_E014	0.0713849	0.00019662	0.00874589	61.5923	-1.16422	rhea;
FBgn0260635	FBgn0260635_E002	0.0594175	0.00232357	0.045967	148.257	0.554978	th;
FBgn0260755	FBgn0260755_E002	0.0919084	1.73551e-05	0.00153363	30.7579	-1.32649	CG42553;
FBgn0260755	FBgn0260755_E003	0.139124	0.000314472	0.0118664	14.2947	1.62779	CG42553;
FBgn0260945	FBgn0260945_E014	0.282363	0.00200929	0.0420053	5.44805	2.64979	Atg1;
FBgn0260960	FBgn0260960_E003	0.0653655	6.37338e-06	0.000759355	87.2438	1.19787	Baldspot;
FBgn0260960	FBgn0260960_E004	0.145147	0.000770636	0.0215834	23.7443	-1.54048	Baldspot;
FBgn0260965	FBgn0260965_E002	0.144033	0.000577593	0.0177799	13.5411	-1.63301	CG42588;
FBgn0261258	FBgn0261258_E004	0.118547	0.00101539	0.0261518	18.6437	-1.54076	rgn;
FBgn0261359+FBgn0261360	FBgn0261359+FBgn0261360_E039	0.589159	0.000342945	0.01257	2.34271	-26.9686	CG42636;	CG42637;
FBgn0261556	FBgn0261556_E003	0.0890318	9.11922e-07	0.000186956	33.079	1.85233	CG42674;
FBgn0261556	FBgn0261556_E004	0.0628702	3.01859e-06	0.000442036	105.449	-1.2936	CG42674;
FBgn0261556	FBgn0261556_E005	0.0989891	0.000257576	0.0104775	26.2279	1.46608	CG42674;
FBgn0261556	FBgn0261556_E012	0.0701167	4.36028e-10	6.70437e-07	65.6596	-1.96455	CG42674;
FBgn0261556	FBgn0261556_E013	0.191181	0.000300614	0.0115701	10.2661	2.23825	CG42674;
FBgn0000064	FBgn0000064_E005	0.109989	3.62825e-05	0.00259405	294.792	-1.36131	Ald;
FBgn0000083	FBgn0000083_E004	0.0554969	9.76684e-06	0.00103572	275.036	-1.06897	AnnIX;
FBgn0000139	FBgn0000139_E006	0.0909253	0.00237275	0.0464165	31.5136	1.07755	ash2;
FBgn0000171	FBgn0000171_E002	0.0590494	1.40187e-06	0.000261866	154.962	-1.16175	bel;
FBgn0000171	FBgn0000171_E003	0.0872348	8.10463e-15	1.24617e-10	61.16	2.44853	bel;
FBgn0000247	FBgn0000247_E006	0.0946868	0.000274938	0.0108525	28.8057	-1.39415	ca;
FBgn0000283	FBgn0000283_E001	0.0749343	3.95311e-05	0.00275988	52.4915	1.20021	Cp190;
FBgn0000283	FBgn0000283_E004	0.0791343	0.000867045	0.0233684	44.6799	-1.06842	Cp190;
FBgn0000338	FBgn0000338_E004	0.301261	0.000131591	0.00656929	31.7274	-2.48586	cnc;
FBgn0001098	FBgn0001098_E002	0.133673	0.00168505	0.0374682	15.2362	-1.20068	Gdh;
FBgn0001215	FBgn0001215_E005	0.0890162	9.21049e-05	0.00508	128.429	1.20065	Hrb98DE;
FBgn0001281+FBgn0001280	FBgn0001281+FBgn0001280_E001	0.061825	6.04059e-10	8.44364e-07	115.549	-1.48235	janB;	janA;
FBgn0001281+FBgn0001280	FBgn0001281+FBgn0001280_E003	0.0672851	0.000213885	0.00922583	77.015	0.95967	janB;	janA;
FBgn0001297	FBgn0001297_E002	0.0669584	3.29219e-06	0.000475311	78.5831	-1.30123	kay;
FBgn0001297	FBgn0001297_E003	0.0632432	1.03881e-07	3.80303e-05	102.26	1.4515	kay;
FBgn0002431	FBgn0002431_E001	0.0745189	0.00189027	0.0404521	53.4153	-0.992223	hyd;
FBgn0002431	FBgn0002431_E004	0.109704	0.00185329	0.0398826	21.4477	1.36307	hyd;
FBgn0002431	FBgn0002431_E006	0.0672197	0.000434893	0.0147379	77.3241	-1.06071	hyd;
FBgn0002719	FBgn0002719_E001	0.0607809	0.00234324	0.0461256	127.775	-0.541665	Men;
FBgn0002780	FBgn0002780_E001	0.055832	7.43552e-07	0.0001599	256.307	-1.20496	mod;
FBgn0002780	FBgn0002780_E002	0.0626938	1.20762e-11	3.71368e-08	107.028	1.9027	mod;
FBgn0002783	FBgn0002783_E003	0.0836809	0.00173963	0.0382669	38.4805	-1.06845	mor;
FBgn0002921	FBgn0002921_E006	0.0659864	0.00028174	0.011037	83.6505	-1.06622	Atpalpha;
FBgn0002921	FBgn0002921_E009	0.0544177	7.25548e-07	0.000158242	359.716	-1.20632	Atpalpha;
FBgn0002921	FBgn0002921_E013	0.065971	0.00076798	0.0215757	122.063	0.962026	Atpalpha;
FBgn0003013	FBgn0003013_E001	0.0769051	0.000330891	0.0122303	48.5117	1.21524	osa;
FBgn0003013	FBgn0003013_E011	0.0586315	0.000600812	0.0181786	163.351	-0.968002	osa;
FBgn0003117	FBgn0003117_E004	0.0773649	0.000133945	0.00662371	382.549	-1.06735	pnr;
FBgn0003118	FBgn0003118_E006	0.0665519	2.64438e-05	0.00205874	80.6259	1.23284	pnt;
FBgn0003137	FBgn0003137_E016	0.172209	2.12778e-05	0.00175291	10.3957	-2.46801	Ppn;
FBgn0003165	FBgn0003165_E001	0.0872178	0.000132997	0.00659668	34.7318	1.41755	pum;
FBgn0003165	FBgn0003165_E002	0.0779347	2.16178e-05	0.00177002	46.6633	1.38713	pum;
FBgn0003165	FBgn0003165_E009	0.096897	1.74989e-05	0.00154191	27.4212	-1.79041	pum;
FBgn0003165	FBgn0003165_E015	0.133538	1.80484e-05	0.0015723	15.2611	-2.13865	pum;
FBgn0003177	FBgn0003177_E050	0.095067	1.32083e-12	6.76971e-09	28.5577	3.0003	pyd;
FBgn0003178	FBgn0003178_E003	0.189206	0.00113008	0.0283229	114.817	1.64751	PyK;
FBgn0003261	FBgn0003261_E005	0.0833792	0.000324637	0.0121002	38.8381	-1.28672	Rm62;
FBgn0003268	FBgn0003268_E013	0.162546	0.000929351	0.0244896	12.435	1.92508	rod;
FBgn0003279	FBgn0003279_E001	0.199731	7.62582e-06	0.000846604	1874.05	1.40554	RpL4;
FBgn0003279	FBgn0003279_E006	36.5486	9.34274e-06	0.00101165	65.2959	-32.9023	RpL4;
FBgn0003495	FBgn0003495_E001	0.0617502	3.3857e-08	1.57753e-05	116.347	1.56599	spz;
FBgn0003507	FBgn0003507_E008	0.0960447	0.00138691	0.0326322	27.9391	-1.34246	srp;
FBgn0003507	FBgn0003507_E010	0.07801	6.03472e-08	2.49348e-05	46.5337	1.90937	srp;
FBgn0003721	FBgn0003721_E015	0.0653095	5.97977e-05	0.00373002	87.583	1.21152	Tm1;
FBgn0003870	FBgn0003870_E004	0.0759251	0.00225167	0.0451684	50.4123	-0.836079	ttk;
FBgn0003885	FBgn0003885_E009	0.394602	0.00251718	0.0481097	3.66888	28.5536	alphaTub84D;
FBgn0003890	FBgn0003890_E001	0.0647217	1.61094e-05	0.00146567	91.3108	-1.12629	betaTub97EF;
FBgn0004197	FBgn0004197_E005	0.0818901	0.000959908	0.0251013	40.7052	-1.08209	Ser;
FBgn0004387	FBgn0004387_E009	0.0751265	5.29352e-05	0.00343431	52.0749	-1.3074	Klp98A;
FBgn0004509	FBgn0004509_E002	0.0836271	0.000716116	0.02054	38.5438	-1.182	Fur1;
FBgn0004509	FBgn0004509_E004	0.146785	0.00234872	0.0461256	13.1524	1.5803	Fur1;
FBgn0004509	FBgn0004509_E005	0.11993	0.000551882	0.0173532	18.2701	1.60613	Fur1;
FBgn0004587	FBgn0004587_E006	0.0565958	0.000154053	0.00732218	221.861	-1.09474	B52;
FBgn0004587	FBgn0004587_E009	0.0560464	0.00082787	0.0226299	245.602	-0.89243	B52;
FBgn0004587	FBgn0004587_E012	0.0580905	2.59322e-05	0.00202403	175.663	1.17098	B52;
FBgn0004587	FBgn0004587_E014	0.0802548	0.000684014	0.0198817	109.76	1.25307	B52;
FBgn0004834	FBgn0004834_E010	0.136797	0.000945674	0.0248507	37.5349	-1.4475	Gprk2;
FBgn0005585	FBgn0005585_E002	0.0532762	0.000129195	0.00647781	533.405	0.774425	Crc;
FBgn0005585	FBgn0005585_E003	0.0625435	0.00261094	0.049138	627.444	-0.652135	Crc;
FBgn0005632	FBgn0005632_E004	0.129542	2.02109e-05	0.00169699	41.2071	-1.86913	faf;
FBgn0005632	FBgn0005632_E015	0.0771227	7.39325e-07	0.0001599	48.1089	1.76787	faf;
FBgn0005671	FBgn0005671_E002	0.121183	0.00213575	0.0437075	61.2762	1.11157	Vha55;
FBgn0005674	FBgn0005674_E003	0.0714059	2.31611e-05	0.00185482	61.5293	-1.15907	Aats-glupro;
FBgn0010051	FBgn0010051_E005	0.11005	0.000314488	0.0118664	21.3222	-1.50823	Itp-r83A;
FBgn0010173	FBgn0010173_E001	0.0683296	0.00266251	0.0495926	72.3967	0.776901	RpA-70;
FBgn0010173	FBgn0010173_E003	0.0679071	5.12995e-06	0.000660068	74.1963	-1.15369	RpA-70;
FBgn0010225	FBgn0010225_E006	0.602828	0.000522614	0.0167585	3.00064	-4.4772	Gel;
FBgn0010225	FBgn0010225_E009	0.0773649	0.0012819	0.0309318	129.372	0.914468	Gel;
FBgn0010803	FBgn0010803_E001	0.129751	0.000119349	0.00610411	87.5508	-1.48636	Aats-trp;
FBgn0010808	FBgn0010808_E001	0.114291	0.00185118	0.0398826	74.5445	-0.681725	l(3)03670;
FBgn0010808	FBgn0010808_E002	0.240973	0.00185118	0.0398826	21.7854	1.54827	l(3)03670;
FBgn0010877	FBgn0010877_E001	0.0831001	0.00254926	0.0484517	39.1749	0.91144	l(3)05822;
FBgn0010877	FBgn0010877_E002	0.0670429	1.09939e-06	0.000218119	78.1713	-1.14127	l(3)05822;
FBgn0011225	FBgn0011225_E016	0.116696	0.00173136	0.0381485	19.1683	-1.36845	jar;
FBgn0011766	FBgn0011766_E009	0.39013	2.14911e-06	0.000353419	3.71725	-27.7656	E2f;
FBgn0011785	FBgn0011785_E013	0.132615	0.000593936	0.0180839	43.3342	-1.40119	BRWD3;
FBgn0013334	FBgn0013334_E004	0.130044	0.000726422	0.0207611	15.935	-1.62859	Sap47;
FBgn0013576	FBgn0013576_E009	0.0674282	0.000329098	0.0121961	76.6347	-1.10373	l(3)82Fd;
FBgn0013576	FBgn0013576_E018	0.187771	9.21455e-06	0.00100129	16.8302	-2.4742	l(3)82Fd;
FBgn0013759	FBgn0013759_E010	0.0949387	0.000339522	0.0124822	74.5505	-1.21118	Caki;
FBgn0013759	FBgn0013759_E018	0.0976012	0.0002371	0.00990665	27.0076	1.50192	Caki;
FBgn0013998	FBgn0013998_E002	0.166909	0.000694127	0.020043	10.8706	1.76166	Nsf2;
FBgn0014001	FBgn0014001_E004	0.0831585	2.98928e-12	1.31323e-08	91.7479	-2.22949	Pak;
FBgn0014001	FBgn0014001_E008	0.109718	0.000368009	0.0131329	21.4428	1.53936	Pak;
FBgn0014006	FBgn0014006_E001	0.0999119	3.23449e-05	0.00236826	25.734	-1.62877	Pk92B;
FBgn0015222	FBgn0015222_E001	0.264536	0.000180068	0.00824025	567.244	-2.03881	Fer1HCH;
FBgn0015279	FBgn0015279_E004	0.0668993	0.000114954	0.00593133	78.8738	-1.1125	Pi3K92E;
FBgn0015513	FBgn0015513_E004	0.077437	0.000546771	0.0173067	47.5389	-1.12189	mbc;
FBgn0015541	FBgn0015541_E006	0.0848108	0.000840451	0.0228722	37.198	-1.19634	sda;
FBgn0015542	FBgn0015542_E011	0.134316	0.00124764	0.0303548	15.1187	-1.54224	sima;
FBgn0015622	FBgn0015622_E007	0.0587496	0.00221369	0.0446461	160.891	0.760661	Cnx99A;
FBgn0015622	FBgn0015622_E010	0.272563	3.73957e-05	0.00265587	66.395	-2.4844	Cnx99A;
FBgn0016700	FBgn0016700_E001	0.0530931	0.000224292	0.0094945	578.185	-0.893635	Rab1;
FBgn0016917	FBgn0016917_E005	0.0672129	0.000164204	0.00770931	77.3563	1.14106	Stat92E;
FBgn0016917	FBgn0016917_E009	0.0805498	0.00025019	0.0103	42.5459	-1.22786	Stat92E;
FBgn0017550	FBgn0017550_E007	0.132812	6.50401e-06	0.000759355	97.7767	-1.69494	Rga;
FBgn0019960	FBgn0019960_E002	0.194779	3.9937e-05	0.00276608	18.8702	2.1464	CG6455;
FBgn0019960	FBgn0019960_E005	0.0962963	5.90813e-05	0.00370034	27.7841	1.43317	CG6455;
FBgn0019960	FBgn0019960_E006	0.0770137	0.000861796	0.0232473	48.3099	-1.02604	CG6455;
FBgn0019960	FBgn0019960_E007	0.0647113	4.20623e-07	0.000105163	91.3801	-1.3604	CG6455;
FBgn0020238	FBgn0020238_E007	0.269371	0.00184159	0.0397701	5.77207	-2.29167	14-3-3epsilon;
FBgn0020379	FBgn0020379_E003	0.147992	3.73179e-05	0.00265587	12.9889	-2.35666	Rfx;
FBgn0020647	FBgn0020647_E012	0.0834706	0.000156055	0.0073926	38.7291	-1.38051	KrT95D;
FBgn0022349	FBgn0022349_E001	0.0588103	1.0525e-09	1.24486e-06	159.654	-1.39802	CG1910;
FBgn0022349	FBgn0022349_E005	0.065629	4.17919e-08	1.83598e-05	85.6817	1.45197	CG1910;
FBgn0022787	FBgn0022787_E002	0.116474	8.60723e-05	0.0048213	19.2331	-1.62945	Hel89B;
FBgn0024288	FBgn0024288_E004	0.43227	0.00202349	0.0421874	3.30649	25.5899	Sox100B;
FBgn0024555	FBgn0024555_E004	0.108389	0.000252113	0.0103098	24.1046	1.48982	flfl;
FBgn0025140	FBgn0025140_E003	0.0688122	1.21943e-05	0.00119994	70.4447	-1.08172	pit;
FBgn0025140	FBgn0025140_E005	0.114662	1.02545e-05	0.00106177	19.7797	1.7635	pit;
FBgn0025571	FBgn0025571_E001	0.0766634	0.0016141	0.036345	48.9669	-1.04581	SF1;
FBgn0025701	FBgn0025701_E006	0.12986	0.000117435	0.00603908	97.7303	-1.45034	CG14709;
FBgn0025701	FBgn0025701_E007	0.0923828	2.00937e-05	0.00169699	30.4061	1.67218	CG14709;
FBgn0025802	FBgn0025802_E009	0.16649	0.00067254	0.0196971	10.91	-1.83161	Sbf;
FBgn0025803	FBgn0025803_E019	0.0812231	0.000926697	0.0244616	41.6009	-1.08421	SNF4Agamma;
FBgn0026250	FBgn0026250_E002	0.0678338	4.62123e-07	0.000111899	74.5179	1.28932	eIF-1A;
FBgn0026250	FBgn0026250_E003	0.0571612	4.12797e-07	0.000104912	201.786	-0.93512	eIF-1A;
FBgn0026562	FBgn0026562_E001	0.0592577	9.93396e-06	0.00104979	2403.73	-0.78869	BM-40-SPARC;
FBgn0026562	FBgn0026562_E002	0.132914	0.000958398	0.0250831	978.643	1.19767	BM-40-SPARC;
FBgn0026567	FBgn0026567_E002	0.0581119	0.00180453	0.039273	175.141	-0.606803	Spase18-21;
FBgn0026620	FBgn0026620_E001	0.0734027	0.00239228	0.0466799	56.0662	0.975789	tacc;
FBgn0026620	FBgn0026620_E002	0.0688127	0.00153231	0.0352179	70.4427	0.929751	tacc;
FBgn0026620	FBgn0026620_E014	0.104703	3.66437e-08	1.65716e-05	37.5946	-2.2877	tacc;
FBgn0027095	FBgn0027095_E001	0.0595374	9.49174e-05	0.00518455	146.195	-0.874925	Manf;
FBgn0027492	FBgn0027492_E004	0.0843802	0.00019231	0.00865875	37.6765	1.31692	wdb;
FBgn0027492	FBgn0027492_E011	0.0637661	0.00243707	0.0472882	98.0993	-0.879844	wdb;
FBgn0027512	FBgn0027512_E008	0.150703	6.03829e-06	0.000731061	22.4975	-2.15302	CG10254;
FBgn0027518	FBgn0027518_E006	0.0711989	4.31284e-05	0.00287697	62.1569	-1.1373	CG7609;
FBgn0027539	FBgn0027539_E007	0.239945	0.00177226	0.0387077	10.431	-1.78358	CG5807;
FBgn0027579	FBgn0027579_E002	0.218028	0.000390295	0.0136912	7.54539	2.55383	CG5508;
FBgn0027620	FBgn0027620_E001	0.0855857	0.00117186	0.0291562	36.3666	-1.06372	Acf1;
FBgn0027620	FBgn0027620_E005	0.11198	0.00231633	0.0458789	21.6345	1.21224	Acf1;
FBgn0027948	FBgn0027948_E006	0.0844754	8.00382e-05	0.0045496	37.5697	1.51141	msps;
FBgn0027948	FBgn0027948_E018	0.181065	6.50551e-05	0.00395937	9.68826	-2.45523	msps;
FBgn0028470	FBgn0028470_E003	0.103705	0.00268882	0.049849	30.8425	-0.911139	Patr-1;
FBgn0028475	FBgn0028475_E002	0.0864938	0.00136058	0.0323092	35.4385	-1.07577	CG10221;
FBgn0028662	FBgn0028662_E001	0.0581418	3.01677e-05	0.0022583	174.416	0.866688	VhaPPA1-1;
FBgn0028662	FBgn0028662_E002	0.0559779	3.01677e-05	0.0022583	248.921	-0.812564	VhaPPA1-1;
FBgn0028671	FBgn0028671_E008	0.137008	0.00110938	0.0278943	14.646	-1.61036	Vha100-1;
FBgn0028690	FBgn0028690_E001	0.0732962	0.00265542	0.0495506	56.333	-0.897605	Rpn5;
FBgn0028690	FBgn0028690_E003	0.0702088	0.000315753	0.0118995	65.3462	0.840706	Rpn5;
FBgn0028717	FBgn0028717_E003	0.131702	4.16388e-05	0.00281091	15.6079	1.87926	Lnk;
FBgn0028717	FBgn0028717_E006	0.0745946	1.3703e-08	7.89034e-06	54.3279	-1.50639	Lnk;
FBgn0028734	FBgn0028734_E009	0.0784711	0.00177516	0.0387435	45.755	1.07538	Fmr1;
FBgn0028984	FBgn0028984_E001	0.0592287	3.80783e-06	0.000527503	151.622	0.85578	Spn5;
FBgn0028984	FBgn0028984_E002	0.0903062	3.80783e-06	0.000527503	187.648	-1.21643	Spn5;
FBgn0029157	FBgn0029157_E006	0.096493	0.000429399	0.0146396	27.6643	-1.23259	ssh;
FBgn0037215	FBgn0037215_E003	0.0578829	2.71168e-06	0.000410786	180.895	-1.21735	CG12582;
FBgn0037215	FBgn0037215_E005	0.0966476	8.04704e-05	0.00456573	50.2487	1.49198	CG12582;
FBgn0037215	FBgn0037215_E007	0.0665685	2.51689e-05	0.00197448	80.5402	1.207	CG12582;
FBgn0037218	FBgn0037218_E001	0.0678912	3.74548e-09	3.113e-06	74.2658	-1.70324	aux;
FBgn0037236	FBgn0037236_E001	0.0847777	0.000142857	0.00691834	37.2343	1.33042	CG9772;
FBgn0037239	FBgn0037239_E003	0.0769212	1.2977e-07	4.53488e-05	48.4816	-1.63042	CG11739;
FBgn0037245	FBgn0037245_E002	0.0748285	0.000499263	0.0161105	363.738	-0.996324	growl;
FBgn0037245	FBgn0037245_E005	0.0605475	0.000118294	0.0060731	130.868	0.99089	growl;
FBgn0037261	FBgn0037261_E001	0.0666482	4.3972e-06	0.000585379	80.1321	-1.16054	CG9775;
FBgn0037301	FBgn0037301_E004	0.0747649	2.77261e-09	2.50775e-06	52.8645	-1.81789	Mms19;
FBgn0037313	FBgn0037313_E001	0.0634152	7.63411e-05	0.00438811	100.853	-1.04378	CG1161;
FBgn0037313	FBgn0037313_E002	0.226062	3.19197e-06	0.000465211	47.9246	2.77098	CG1161;
FBgn0037339	FBgn0037339_E001	0.0842255	0.00185541	0.0399004	37.8515	-1.05182	Pi4KIIalpha;
FBgn0037339	FBgn0037339_E003	0.131459	2.0214e-05	0.00169699	15.655	2.1569	Pi4KIIalpha;
FBgn0037357	FBgn0037357_E002	0.0655748	1.08449e-05	0.00109705	85.9986	-1.2361	sec23;
FBgn0037357	FBgn0037357_E003	0.0696817	0.000776582	0.0216907	67.1814	0.942863	sec23;
FBgn0037382	FBgn0037382_E001	0.133112	0.000923617	0.0244222	15.3401	-1.38093	Hpr1;
FBgn0037391	FBgn0037391_E002	0.0719014	0.000857281	0.0231865	60.0765	-0.869512	CG2017;
FBgn0037443	FBgn0037443_E001	0.149382	0.000169163	0.00784629	12.8056	2.02691	CG1021;
FBgn0037443	FBgn0037443_E005	0.0790872	3.81877e-06	0.000527503	44.7545	-1.54367	CG1021;
FBgn0037443	FBgn0037443_E012	0.125789	0.00188453	0.0403574	16.8404	-1.50018	CG1021;
FBgn0037446	FBgn0037446_E002	0.0718963	2.27952e-05	0.00183327	60.0912	-1.09807	CG10267;
FBgn0037446	FBgn0037446_E003	0.101026	1.68283e-05	0.00150437	25.162	1.60911	CG10267;
FBgn0037466	FBgn0037466_E001	0.127691	0.000597805	0.0181261	16.4233	-1.55893	CG1965;
FBgn0037467	FBgn0037467_E001	0.181221	0.00158791	0.0359054	9.67668	1.8415	CG1104;
FBgn0037470	FBgn0037470_E001	0.114618	0.000142505	0.00691219	19.7934	1.76348	CG1091;
FBgn0037478	FBgn0037478_E003	0.116834	0.000641938	0.0190942	19.128	1.39279	CG2656;
FBgn0037478	FBgn0037478_E004	0.0868635	4.10225e-08	1.82829e-05	35.0741	-1.73663	CG2656;
FBgn0037515	FBgn0037515_E001	0.150014	3.07374e-05	0.00227768	12.7238	2.17814	Sp7;
FBgn0037515	FBgn0037515_E003	0.0626982	4.20036e-07	0.000105163	106.988	-1.18838	Sp7;
FBgn0037530	FBgn0037530_E010	0.167088	0.000343759	0.0125849	10.8539	-2.09919	CG2943;
FBgn0037580	FBgn0037580_E004	0.0898048	0.00205241	0.0427325	32.4215	-0.906164	DppIII;
FBgn0037583	FBgn0037583_E003	0.260898	0.000373641	0.0132682	7.8647	3.46229	CG9684;
FBgn0037583	FBgn0037583_E005	0.15698	0.00216664	0.0441249	11.8882	-1.45533	CG9684;
FBgn0037622	FBgn0037622_E009	0.184225	0.000473232	0.0155812	9.45862	2.16384	CG8202;
FBgn0037638	FBgn0037638_E003	0.112131	0.000458799	0.015286	20.5976	1.45358	CG8379;
FBgn0037659	FBgn0037659_E004	0.072058	2.00025e-05	0.00169453	59.6317	-1.24923	CG11033;
FBgn0037670	FBgn0037670_E003	0.147312	0.00020667	0.00905343	13.0804	-1.70122	CG8436;
FBgn0037718	FBgn0037718_E001	0.0735845	0.000380337	0.0134676	55.6167	-0.809874	P58IPK;
FBgn0037718	FBgn0037718_E002	0.0762982	0.000380337	0.0134676	49.6714	0.881417	P58IPK;
FBgn0037728	FBgn0037728_E003	0.0568051	0.000758241	0.0214709	213.979	-0.716581	CG16817;
FBgn0037752	FBgn0037752_E001	0.0514248	1.01087e-05	0.00105736	2460.18	-0.785673	RpS29;
FBgn0037752	FBgn0037752_E002	0.0515235	6.5028e-06	0.000759355	2062.98	0.808139	RpS29;
FBgn0037807	FBgn0037807_E002	0.0664056	5.59271e-06	0.000710271	113.165	1.11091	CG6293;
FBgn0037807	FBgn0037807_E003	0.0558961	5.90601e-06	0.000729405	253.01	-0.971134	CG6293;
FBgn0037808	FBgn0037808_E005	0.11805	0.00162274	0.0364681	18.7815	1.45494	Bruce;
FBgn0037808	FBgn0037808_E029	0.0754504	3.80697e-10	6.16168e-07	51.3875	-2.14127	Bruce;
FBgn0037853	FBgn0037853_E003	0.0876826	0.00244142	0.0473383	40.5317	-0.893127	CG14696;
FBgn0037884	FBgn0037884_E004	0.0919015	1.6343e-09	1.79492e-06	30.7631	-2.01261	CG17184;
FBgn0037894	FBgn0037894_E002	0.111803	5.38293e-05	0.00345436	20.7086	1.73199	Ranbp9;
FBgn0037894	FBgn0037894_E003	0.0705725	1.35464e-11	3.78708e-08	64.1374	-1.86992	Ranbp9;
FBgn0037912+FBgn0037913	FBgn0037912+FBgn0037913_E001	0.0713381	0.00217197	0.0442042	61.7333	-0.930212	CG6782;	CG6783;
FBgn0037960	FBgn0037960_E005	0.153298	0.000970436	0.0253293	12.3158	-1.59357	mthl5;
FBgn0037963	FBgn0037963_E001	0.091376	0.00206361	0.0428785	31.1626	-1.10385	Cad87A;
FBgn0037974	FBgn0037974_E001	0.0859122	0.00176901	0.0386642	36.0273	-0.692537	CG12224;
FBgn0037989	FBgn0037989_E001	0.0696503	5.39582e-05	0.00345436	67.2937	1.30893	CG14741;
FBgn0037989	FBgn0037989_E002	0.0666222	0.00255359	0.048474	80.2651	0.923877	CG14741;
FBgn0037989	FBgn0037989_E003	0.0623628	0.00123023	0.0300493	110.122	0.929175	CG14741;
FBgn0037989	FBgn0037989_E004	0.0705265	1.64003e-07	5.42302e-05	64.2878	1.74319	CG14741;
FBgn0037989	FBgn0037989_E008	0.0594508	5.65873e-07	0.000128902	147.678	-1.42477	CG14741;
FBgn0037989	FBgn0037989_E009	0.0590235	6.04421e-09	4.53345e-06	155.458	-1.6174	CG14741;
FBgn0037999	FBgn0037999_E001	0.100444	3.84145e-06	0.000527503	25.4575	1.42757	CG4860;
FBgn0037999	FBgn0037999_E002	0.140185	3.84145e-06	0.000527503	65.8615	-1.70488	CG4860;
FBgn0038034	FBgn0038034_E001	0.136231	0.000380572	0.0134676	20.0182	1.57925	Cyp9f3Psi;
FBgn0038046	FBgn0038046_E001	0.101488	0.000329569	0.0121961	24.932	-0.875042	CG5641;
FBgn0038046	FBgn0038046_E002	0.153094	0.000329569	0.0121961	12.3403	1.57411	CG5641;
FBgn0038088	FBgn0038088_E001	0.116304	0.0012035	0.029703	19.2832	1.45113	CG10126;
FBgn0038088	FBgn0038088_E003	0.0924098	0.000140032	0.00684619	30.3863	-1.28284	CG10126;
FBgn0038099	FBgn0038099_E003	0.111094	0.00240841	0.046935	20.9525	-1.13185	CG7091;
FBgn0038111	FBgn0038111_E003	0.0777075	0.00098995	0.0256902	47.0591	-0.951257	CG12360;
FBgn0038149	FBgn0038149_E004	0.0846569	0.00115396	0.0288275	37.3677	0.987791	CG9796;
FBgn0038196	FBgn0038196_E001	0.0728945	7.51128e-05	0.00433371	57.3625	1.04334	CG9922;
FBgn0038256	FBgn0038256_E004	0.0837752	3.02109e-05	0.0022583	38.3701	1.47329	CG7530;
FBgn0038271	FBgn0038271_E004	0.0575667	0.00147012	0.0341747	189.49	-0.751564	CG3731;
FBgn0038286	FBgn0038286_E002	0.09281	9.55448e-05	0.00520956	30.0961	-1.31688	CG6966;
FBgn0038293	FBgn0038293_E001	0.067531	0.00019078	0.00860245	75.8757	-0.94203	CG6904;
FBgn0038293	FBgn0038293_E002	0.0923174	0.00162966	0.0365006	36.0661	1.07726	CG6904;
FBgn0038318	FBgn0038318_E001	0.124038	7.53954e-07	0.000161011	27.85	2.25438	CG6236;
FBgn0038318	FBgn0038318_E003	0.0855354	4.37023e-05	0.00290894	36.4195	1.42506	CG6236;
FBgn0038318	FBgn0038318_E006	0.0654674	0.00192379	0.0408754	86.6328	-0.86941	CG6236;
FBgn0038318	FBgn0038318_E008	0.112697	0.00147025	0.0341747	20.4088	-1.39394	CG6236;
FBgn0038320	FBgn0038320_E004	0.0780932	0.00257669	0.048732	46.3912	1.00858	Sra-1;
FBgn0038344	FBgn0038344_E002	0.0990155	3.50945e-05	0.00253339	26.2136	-1.5707	CG5205;
FBgn0038344	FBgn0038344_E005	0.108409	6.96917e-05	0.00416147	21.931	1.52448	CG5205;
FBgn0038364	FBgn0038364_E010	0.0941456	0.00112413	0.0282197	29.1663	1.24229	CG4699;
FBgn0038376	FBgn0038376_E005	0.0730476	2.37846e-08	1.21904e-05	56.9657	-1.61748	Hmt-1;
FBgn0038432	FBgn0038432_E001	0.135512	0.000268981	0.0107707	14.905	-1.57698	CG14883;
FBgn0038464	FBgn0038464_E004	0.165714	0.00259408	0.0489707	10.9838	1.63438	CG16941;
FBgn0038464	FBgn0038464_E006	0.111901	0.00118157	0.0293144	20.6751	-1.35063	CG16941;
FBgn0038465	FBgn0038465_E001	0.0581877	0.000465952	0.015428	173.316	-0.923028	Irc;
FBgn0038465	FBgn0038465_E010	0.0676289	0.00154705	0.0354244	75.4312	0.950808	Irc;
FBgn0038475	FBgn0038475_E003	0.230181	0.00116442	0.0289946	7.03391	2.05061	Keap1;
FBgn0038535	FBgn0038535_E003	0.175418	0.00247584	0.0477048	10.1277	-1.65696	alt;
FBgn0038535	FBgn0038535_E009	0.226591	0.00244623	0.047342	10.8746	2.06776	alt;
FBgn0038651	FBgn0038651_E014	0.129047	0.000126685	0.0063866	16.1383	-1.81621	CG14299;
FBgn0038680	FBgn0038680_E001	0.154592	0.000598271	0.0181261	12.162	1.67012	Cyp12a5;
FBgn0038746+FBgn0038745	FBgn0038746+FBgn0038745_E004	0.0802236	0.000303441	0.0116497	43.0194	-1.0696	Surf6;	CG4538;
FBgn0038747	FBgn0038747_E003	0.0749786	0.000187875	0.00853401	52.3951	-1.01078	RhoGAP92B;
FBgn0038747	FBgn0038747_E004	0.0944831	4.11034e-05	0.00279669	38.9021	1.35353	RhoGAP92B;
FBgn0038771	FBgn0038771_E001	0.251159	0.000879851	0.0235895	22.5619	1.77613	CG4390;
FBgn0038780	FBgn0038780_E003	0.0852865	0.0022193	0.0446461	36.6832	-1.03876	CG5060;
FBgn0038787	FBgn0038787_E002	0.0662515	0.00258559	0.0488404	82.2047	-0.626939	CG4360;
FBgn0038809	FBgn0038809_E002	0.101766	2.72731e-08	1.35275e-05	24.7956	2.45325	CG16953;
FBgn0038809	FBgn0038809_E006	0.0636328	3.21965e-15	9.90106e-11	99.1277	-2.14129	CG16953;
FBgn0038810	FBgn0038810_E002	0.128472	0.00101954	0.0262368	16.258	1.34553	Srp72;
FBgn0038854	FBgn0038854_E001	0.0883501	0.00104661	0.026732	33.6813	-1.1122	CG7044;
FBgn0038856	FBgn0038856_E001	0.46552	0.00209065	0.043062	7.30105	2.22712	sec15;
FBgn0038856	FBgn0038856_E002	0.516567	0.00209065	0.043062	19.1687	-1.93105	sec15;
FBgn0038890	FBgn0038890_E005	0.0744659	0.00106364	0.0270546	53.5355	-1.03412	CG7956;
FBgn0038890	FBgn0038890_E006	0.126205	1.33153e-05	0.00125991	16.7473	2.1064	CG7956;
FBgn0038922	FBgn0038922_E001	0.0767338	0.000763021	0.021517	48.8335	0.970965	CG6439;
FBgn0038922	FBgn0038922_E003	0.109805	4.36098e-06	0.000583083	21.4109	1.87567	CG6439;
FBgn0038922	FBgn0038922_E004	0.113235	0.000356808	0.0128786	48.8627	-1.28315	CG6439;
FBgn0038922	FBgn0038922_E005	0.0677296	2.16099e-06	0.000353483	74.9794	-1.27802	CG6439;
FBgn0038947	FBgn0038947_E001	0.0801122	0.000835717	0.0227789	67.2625	1.1092	sar1;
FBgn0038947	FBgn0038947_E004	0.0601726	0.00130001	0.0311485	136.168	-0.829656	sar1;
FBgn0038953	FBgn0038953_E002	0.174569	0.00218795	0.0443483	10.1973	1.73077	CG18596;
FBgn0038984	FBgn0038984_E003	0.0849802	0.000787002	0.0219192	37.013	1.14978	CG5315;
FBgn0038984	FBgn0038984_E005	0.077409	0.00018893	0.00856928	47.5892	-1.13609	CG5315;
FBgn0039045	FBgn0039045_E007	0.0894286	0.000185151	0.00842273	32.7687	-1.39051	CG17119;
FBgn0039055	FBgn0039055_E002	0.165545	0.0015623	0.0355881	10.9999	1.72497	Rassf;
FBgn0039055	FBgn0039055_E004	0.0877173	0.000442695	0.0148947	34.2604	-1.18936	Rassf;
FBgn0039067	FBgn0039067_E003	0.105703	0.00138177	0.0326111	23.014	-1.00938	wda;
FBgn0039069+FBgn0025781	FBgn0039069+FBgn0025781_E001	0.137237	0.00183409	0.039728	14.6071	-1.38947	CG6763;	cdc16;
FBgn0039099	FBgn0039099_E002	0.312295	0.000362011	0.0130053	4.82419	2.52807	CG10157;
FBgn0039112	FBgn0039112_E001	0.0993673	0.000281288	0.0110334	26.0232	1.1917	CG10219;
FBgn0039113	FBgn0039113_E003	0.180782	0.000507058	0.0163278	9.70941	1.80171	CG10217;
FBgn0039116	FBgn0039116_E001	0.153351	0.000105958	0.00560829	12.3094	1.88635	CG10375;
FBgn0039116	FBgn0039116_E003	0.0859138	0.000436223	0.0147415	36.0258	-0.800698	CG10375;
FBgn0039126	FBgn0039126_E001	0.0889085	0.000439038	0.0148041	33.1864	-1.20369	CG13601;
FBgn0039126	FBgn0039126_E003	0.118395	2.02522e-05	0.00169699	18.6855	1.66645	CG13601;
FBgn0039132	FBgn0039132_E003	0.0904178	0.00148689	0.0345353	31.9185	1.10136	AP-1sigma;
FBgn0039132	FBgn0039132_E005	0.242095	4.64083e-06	0.000607297	6.59557	-3.44708	AP-1sigma;
FBgn0039136	FBgn0039136_E002	0.172224	0.0022302	0.044767	11.0716	1.62423	CG5902;
FBgn0039160	FBgn0039160_E002	0.0816778	0.00215176	0.04388	40.986	-0.925709	CG5510;
FBgn0039208	FBgn0039208_E005	0.0628166	1.8638e-05	0.00161343	105.924	-1.23761	CG6643;
FBgn0039208	FBgn0039208_E010	0.0623544	0.000124986	0.00631129	110.203	1.09721	CG6643;
FBgn0039214	FBgn0039214_E010	0.258082	0.000409466	0.0141961	6.08659	2.9062	CG5794;
FBgn0039214	FBgn0039214_E013	0.0913389	2.95517e-05	0.00223043	31.1912	-1.62288	CG5794;
FBgn0039234	FBgn0039234_E001	0.0693779	1.74305e-14	1.53637e-10	68.2865	-2.21803	nct;
FBgn0039234	FBgn0039234_E004	0.0758516	0.000812925	0.0224207	50.5609	1.07544	nct;
FBgn0039254	FBgn0039254_E003	0.205671	0.000510344	0.0164164	8.14788	2.23061	Nmnat;
FBgn0039260	FBgn0039260_E007	0.142892	0.000270002	0.0107707	17.7044	-1.85425	Smg6;
FBgn0039261	FBgn0039261_E007	0.0947243	0.00250564	0.0479726	28.7811	-0.95505	CG6422;
FBgn0039302	FBgn0039302_E003	0.0629715	0.000553028	0.0173538	104.563	-0.915496	Nup358;
FBgn0039302	FBgn0039302_E004	0.109565	2.44795e-07	7.17958e-05	21.4987	2.16229	Nup358;
FBgn0039338	FBgn0039338_E003	0.0946678	8.69878e-06	0.000951975	28.8182	-1.42986	XNP;
FBgn0039359	FBgn0039359_E001	0.0691065	7.26074e-05	0.00425515	69.3053	0.0920398	RpL27;
FBgn0039359	FBgn0039359_E003	0.383975	1.83326e-07	5.97088e-05	3.78595	-28.3928	RpL27;
FBgn0039431	FBgn0039431_E009	0.0942454	0.000195662	0.00872031	29.0991	-1.46487	CG6490;
FBgn0039467	FBgn0039467_E005	0.455061	0.000643452	0.0190942	3.12004	-3.56067	CG14253;
FBgn0039467	FBgn0039467_E008	0.0612662	6.96965e-06	0.000802737	121.786	1.16539	CG14253;
FBgn0039487	FBgn0039487_E001	0.0974018	4.11064e-05	0.00279669	27.1235	1.61582	gb;
FBgn0039494	FBgn0039494_E005	0.0595273	0.000808853	0.0223284	146.367	-0.799025	grass;
FBgn0039554	FBgn0039554_E004	0.107124	1.76512e-05	0.00154533	22.4323	-1.61203	CG5003;
FBgn0039561	FBgn0039561_E003	0.0879527	0.000372909	0.0132574	34.0427	1.22146	mfrn;
FBgn0039562	FBgn0039562_E001	0.0715138	6.59095e-05	0.00399773	133.439	-1.03607	Gp93;
FBgn0039562	FBgn0039562_E002	0.0578769	0.000602533	0.0181851	181.05	0.7498	Gp93;
FBgn0039563	FBgn0039563_E004	0.0821967	0.00191054	0.0407618	40.3062	-0.977866	CG4951;
FBgn0039563	FBgn0039563_E006	0.119538	0.000273246	0.0108145	18.3744	1.62655	CG4951;
FBgn0039566	FBgn0039566_E002	0.0824534	0.00112708	0.0282708	39.9781	-1.02303	CG4849;
FBgn0039581	FBgn0039581_E001	0.112878	0.00245482	0.0474187	46.1209	-1.1925	Moca-cyp;
FBgn0039600	FBgn0039600_E002	0.0837623	0.000525876	0.0168456	38.3853	-1.23391	CG1646;
FBgn0039600	FBgn0039600_E003	0.0760303	1.87986e-05	0.00161479	50.2013	-1.40503	CG1646;
FBgn0039600	FBgn0039600_E008	0.0939566	0.000348914	0.0126826	29.2944	1.35341	CG1646;
FBgn0039623	FBgn0039623_E001	0.0927783	0.000444726	0.0149467	30.1188	-1.1013	CG1951;
FBgn0039632	FBgn0039632_E004	0.0882807	5.48487e-05	0.00349939	33.7439	-1.37656	Cul-5;
FBgn0039633	FBgn0039633_E001	0.103604	1.29278e-06	0.000248472	23.9306	-2.01565	CG11873;
FBgn0039633	FBgn0039633_E005	0.161604	0.0025349	0.0482884	11.3916	1.5903	CG11873;
FBgn0039634	FBgn0039634_E002	0.123032	2.10733e-07	6.61443e-05	17.4843	2.44255	CG11874;
FBgn0039634	FBgn0039634_E004	0.100602	9.22451e-05	0.00508	25.3766	-1.50956	CG11874;
FBgn0039637	FBgn0039637_E002	0.0742815	0.00215161	0.04388	53.9579	-0.690346	CG11880;
FBgn0039668	FBgn0039668_E002	0.0760791	0.000678027	0.0197824	50.1039	-0.987793	Trc8;
FBgn0039668	FBgn0039668_E007	0.101889	0.000631196	0.0188635	24.736	1.29246	Trc8;
FBgn0039668	FBgn0039668_E008	0.103822	0.00218626	0.0443482	24.7493	1.17403	Trc8;
FBgn0039705	FBgn0039705_E005	0.103313	0.00103857	0.0266017	24.0638	1.36346	CG31033;
FBgn0039713	FBgn0039713_E002	0.166003	0.00208476	0.043062	12405.4	-1.01929	RpS8;
FBgn0039713	FBgn0039713_E003	0.0831164	0.000622762	0.0186659	3686.73	0.641531	RpS8;
FBgn0039790	FBgn0039790_E005	0.114846	0.00212531	0.0436363	19.7228	1.40772	CG2246;
FBgn0039802	FBgn0039802_E001	0.0731432	0.00208874	0.043062	56.7208	-0.652655	dj-1beta;
FBgn0039802	FBgn0039802_E002	0.0665333	0.00208874	0.043062	80.7215	0.575799	dj-1beta;
FBgn0039809+FBgn0000416	FBgn0039809+FBgn0000416_E003	0.144155	0.000614765	0.0184802	643.002	1.53238	CG15547;	Sap-r;
FBgn0039827	FBgn0039827_E002	0.208667	0.000194291	0.00869701	7.99315	-2.38218	CG1544;
FBgn0039828	FBgn0039828_E001	0.0813836	0.000250869	0.0103	41.3817	0.755742	CG1542;
FBgn0039828	FBgn0039828_E002	0.228877	0.000250869	0.0103	36.5614	-1.85181	CG1542;
FBgn0039844	FBgn0039844_E001	0.146434	0.000296667	0.0114756	13.2007	-1.826	CG1607;
FBgn0039858	FBgn0039858_E011	0.0879047	0.000474153	0.0155948	53.819	-1.24155	CycG;
FBgn0039868	FBgn0039868_E001	0.117168	5.6587e-06	0.000710271	19.0316	1.70703	CG11563;
FBgn0039868	FBgn0039868_E002	0.111713	5.6587e-06	0.000710271	20.7391	-1.36001	CG11563;
FBgn0040208	FBgn0040208_E004	0.0892923	0.000252962	0.0103308	32.8545	-1.183	katanin-60;
FBgn0040208	FBgn0040208_E007	0.732536	0.000425615	0.0145752	2.88167	27.074	katanin-60;
FBgn0040283	FBgn0040283_E007	0.0784483	0.00257949	0.0487551	45.793	-0.967006	SMC1;
FBgn0040284	FBgn0040284_E001	0.0585105	7.13942e-07	0.000156823	165.954	-1.15718	SF2;
FBgn0040284	FBgn0040284_E002	0.061137	0.000561569	0.0174968	123.324	0.801168	SF2;
FBgn0040587+FBgn0039014	FBgn0040587+FBgn0039014_E002	0.143073	0.0004649	0.015428	26.743	-1.56894	CG17618;	CG6982;
FBgn0042693	FBgn0042693_E003	0.0823184	0.00121664	0.0299554	44.7674	-1.02382	PP2A-B';
FBgn0051108+FBgn0051510	FBgn0051108+FBgn0051510_E003	0.393398	1.91577e-05	0.0016365	3.68179	26.6352	CG31108;	CG31510;
FBgn0051150	FBgn0051150_E001	0.0644502	0.000166676	0.00777787	93.1423	1.10869	CG31150;
FBgn0051150	FBgn0051150_E012	0.0615372	0.00229779	0.0456494	118.679	-0.852835	CG31150;
FBgn0051155	FBgn0051155_E002	0.070907	0.000240545	0.00999627	63.0643	-0.785804	Rpb7;
FBgn0051158	FBgn0051158_E007	0.163052	0.000256436	0.0104449	11.2445	2.16865	CG31158;
FBgn0051304	FBgn0051304_E007	0.153574	0.000744518	0.0212094	12.2826	-1.70528	CG31304;
FBgn0051352	FBgn0051352_E001	0.0797744	8.5972e-05	0.0048213	43.689	-1.30861	CG31352;
FBgn0051352	FBgn0051352_E002	0.0738094	0.000310874	0.0118317	55.0704	1.23021	CG31352;
FBgn0051352	FBgn0051352_E003	0.0663674	0.000554448	0.0173806	81.5883	1.03465	CG31352;
FBgn0051352	FBgn0051352_E008	0.0626026	0.00257642	0.048732	159.975	-0.822248	CG31352;
FBgn0051363	FBgn0051363_E003	0.0568463	0.0007981	0.0220984	212.496	0.778379	Jupiter;
FBgn0051363	FBgn0051363_E007	0.0556395	2.2689e-10	4.10431e-07	333.272	-1.53047	Jupiter;
FBgn0051363	FBgn0051363_E010	0.0559069	0.000127741	0.00641878	252.463	0.886924	Jupiter;
FBgn0051523	FBgn0051523_E004	0.05763	0.00160954	0.0362892	187.705	-0.828497	CG31523;
FBgn0051523	FBgn0051523_E005	0.0633971	0.000820714	0.0225844	100.999	0.966442	CG31523;
FBgn0053094	FBgn0053094_E005	0.0867852	0.000526555	0.0168469	35.1506	1.25954	Synd;
FBgn0053094	FBgn0053094_E009	0.0679744	0.00221309	0.0446461	73.9038	-0.886813	Synd;
FBgn0053105	FBgn0053105_E001	0.0566615	3.25255e-05	0.00237583	219.327	-0.00141392	p24-2;
FBgn0053105	FBgn0053105_E004	0.390796	0.00046922	0.0154936	3.70997	27.0103	p24-2;
FBgn0053329	FBgn0053329_E001	0.127916	0.000329311	0.0121961	51.2791	-1.25683	Sp212;
FBgn0053494	FBgn0053494_E001	0.0634128	6.73361e-05	0.00404203	100.872	0.897061	CG33494;
FBgn0053494	FBgn0053494_E002	0.060306	5.97711e-05	0.00373002	134.234	-0.811025	CG33494;
FBgn0053936+FBgn0053937	FBgn0053936+FBgn0053937_E005	0.091016	2.95921e-05	0.00223043	42.8412	1.51991	CG33936;	CG33937;
FBgn0053967	FBgn0053967_E003	0.093073	7.26441e-05	0.00425515	29.9083	1.49864	CG33967;
FBgn0053967	FBgn0053967_E004	0.0590915	9.24629e-08	3.59926e-05	154.165	-1.36669	CG33967;
FBgn0053967	FBgn0053967_E007	0.0685569	6.22936e-07	0.000138815	71.4638	-1.51171	CG33967;
FBgn0063649	FBgn0063649_E002	0.144622	7.24689e-06	0.000816324	13.456	-2.3471	CG6006;
FBgn0063649	FBgn0063649_E006	0.147734	0.000817222	0.022519	13.0234	1.68335	CG6006;
FBgn0065080+FBgn0260003	FBgn0065080+FBgn0260003_E033	0.0794879	0.0012677	0.0307206	44.127	-1.08961	snoRNA:Me18S-A1374;	Dys;
FBgn0085376	FBgn0085376_E022	0.52368	3.21283e-05	0.00236304	2.66718	38.9527	CG34347;
FBgn0085431	FBgn0085431_E003	0.137358	3.27854e-05	0.00238914	20.0182	2.00229	CG34402;
FBgn0086134	FBgn0086134_E002	0.0572444	0.000109953	0.00577009	200.847	-0.852991	Pros25;
FBgn0086605	FBgn0086605_E003	0.12118	0.00171398	0.0379289	42.5694	-1.05148	CG9853;
FBgn0086613	FBgn0086613_E013	0.101416	0.00069207	0.0200225	24.9676	-1.35147	Ino80;
FBgn0086897	FBgn0086897_E003	0.0607334	0.00176265	0.0386351	128.392	-0.860693	sqd;
FBgn0086897	FBgn0086897_E004	0.083688	5.38104e-05	0.00345436	38.4722	-1.54149	sqd;
FBgn0086897	FBgn0086897_E006	0.0588402	2.04754e-05	0.00171103	159.051	1.08319	sqd;
FBgn0086901	FBgn0086901_E001	0.0840887	3.21127e-05	0.00236304	38.0076	-1.42246	cv-c;
FBgn0087013	FBgn0087013_E001	0.0580384	3.30404e-08	1.56317e-05	176.948	-1.30652	Karybeta3;
FBgn0087013	FBgn0087013_E004	0.0748285	2.91163e-05	0.00221664	93.9342	1.24332	Karybeta3;
FBgn0243511	FBgn0243511_E004	0.17339	4.64549e-05	0.00305252	10.2954	2.331	psidin;
FBgn0250732	FBgn0250732_E001	0.116834	2.97477e-06	0.000439809	19.128	1.71916	gfzf;
FBgn0250732	FBgn0250732_E002	0.0868635	7.21884e-08	2.90931e-05	35.0741	-1.41026	gfzf;
FBgn0250753	FBgn0250753_E003	0.0572646	3.07233e-05	0.00227768	198.501	1.2146	exba;
FBgn0250753	FBgn0250753_E006	0.0544122	6.61158e-09	4.84094e-06	360.279	-1.48201	exba;
FBgn0250818	FBgn0250818_E007	0.118022	0.000141045	0.00686302	18.7895	-1.65946	CG34360;
FBgn0250820	FBgn0250820_E001	0.0738463	1.03752e-05	0.00106365	54.9819	-0.916573	CG5802;
FBgn0250820	FBgn0250820_E002	0.112328	1.03752e-05	0.00106365	20.5315	1.7392	CG5802;
FBgn0250823	FBgn0250823_E003	0.160163	0.000265844	0.0107146	11.5419	-2.1157	gish;
FBgn0250823	FBgn0250823_E018	0.0709076	0.000215909	0.00926028	63.0626	-1.21044	gish;
FBgn0259212	FBgn0259212_E001	0.209869	0.000664636	0.0195401	22.7223	1.981	cno;
FBgn0259220	FBgn0259220_E007	0.066206	5.33238e-05	0.00344499	82.4492	-1.19108	Doa;
FBgn0259220	FBgn0259220_E016	0.0784799	0.00191903	0.0408382	45.7405	1.04758	Doa;
FBgn0259685	FBgn0259685_E012	0.346912	0.00154158	0.0353518	4.25999	-3.82843	crb;
FBgn0260010	FBgn0260010_E003	0.396123	1.24729e-05	0.00120655	20.5313	-3.42964	rump;
FBgn0260463	FBgn0260463_E001	0.0657489	0.00183469	0.039728	84.9895	0.953201	unc-115;
FBgn0260463	FBgn0260463_E003	0.0845341	2.10184e-05	0.00175165	37.504	1.66181	unc-115;
FBgn0260463	FBgn0260463_E006	0.0587944	0.000189783	0.00858266	159.975	-0.941151	unc-115;
FBgn0260463	FBgn0260463_E021	0.390796	1.7188e-05	0.00152764	3.70997	28.486	unc-115;
FBgn0260465	FBgn0260465_E006	0.0986107	6.1436e-05	0.00380903	26.436	-1.49981	CG3563;
FBgn0260724	FBgn0260724_E002	0.109237	0.00176658	0.0386642	39.8714	1.18475	larp;
FBgn0260724	FBgn0260724_E004	0.16665	0.00217534	0.0442347	52.4186	-1.39462	larp;
FBgn0260724	FBgn0260724_E007	0.0688595	8.49466e-06	0.000932956	70.2591	-1.30444	larp;
FBgn0260742	FBgn0260742_E004	0.188695	0.000147062	0.00706633	31.8296	1.85923	CG12213;
FBgn0260745	FBgn0260745_E001	0.0649239	0.00185284	0.0398826	89.9936	0.907251	mfas;
FBgn0260745	FBgn0260745_E008	0.165835	0.000849861	0.0230264	10.9722	-1.83065	mfas;
FBgn0260794	FBgn0260794_E010	0.122741	0.00176637	0.0386642	22.6163	-1.53671	CG42574;
FBgn0260794	FBgn0260794_E012	0.318416	5.06605e-06	0.000655945	4.7138	-26.7359	CG42574;
FBgn0260990	FBgn0260990_E001	0.137192	0.00106171	0.0270278	44.5415	1.28206	yata;
FBgn0260990	FBgn0260990_E003	0.0823954	0.000195349	0.00871895	40.0518	1.31954	yata;
FBgn0260990	FBgn0260990_E007	0.0599659	3.84237e-06	0.000527503	139.276	-1.23817	yata;
FBgn0261113	FBgn0261113_E008	0.0533336	3.49045e-07	9.17422e-05	525.142	-1.14828	Xrp1;
FBgn0261241	FBgn0261241_E001	0.0796136	5.20308e-05	0.00338277	43.9338	-1.37695	Vps16A;
FBgn0261241	FBgn0261241_E005	0.0966176	0.000200511	0.00884664	27.5888	1.44364	Vps16A;
FBgn0261241	FBgn0261241_E006	0.098145	0.000822209	0.0225844	26.6967	1.2827	Vps16A;
FBgn0261263	FBgn0261263_E012	0.0663876	7.73539e-07	0.000164054	81.4815	-1.53685	scrib;
FBgn0261263	FBgn0261263_E020	0.144956	0.00243518	0.0472882	26.5014	1.4594	scrib;
FBgn0261263	FBgn0261263_E022	0.0655741	6.38602e-05	0.00391571	86.0028	-1.20685	scrib;
FBgn0261279	FBgn0261279_E001	0.140207	0.000824634	0.0225879	14.1213	1.58672	lqfR;
FBgn0261550	FBgn0261550_E006	0.0820204	0.00200413	0.0419526	307.387	-0.946379	CG42668;
FBgn0004624	FBgn0004624_E013	0.0982964	0.00162879	0.0365006	26.6114	-1.31342	CaMKII;
FBgn0011747	FBgn0011747_E004	0.0665929	2.67294e-05	0.00207049	80.4148	-1.25059	Ank;
FBgn0016126	FBgn0016126_E001	0.281622	0.00213029	0.0436995	5.46555	2.78893	CaMKI;
FBgn0017545	FBgn0017545_E001	0.146174	0.00173301	0.0381485	1876.94	0.897296	RpS3A;
FBgn0017545	FBgn0017545_E003	0.346463	9.24806e-05	0.00508	77.5535	-2.61907	RpS3A;
FBgn0023213	FBgn0023213_E002	0.0641427	0.000658619	0.0193817	95.3075	0.966808	eIF4G;
FBgn0023213	FBgn0023213_E003	0.0598132	0.000853293	0.023099	141.666	-0.916582	eIF4G;
FBgn0023213	FBgn0023213_E018	0.722187	0.000198388	0.00877817	1.87845	-27.1578	eIF4G;
FBgn0024728	FBgn0024728_E004	0.115907	3.617e-05	0.00259277	27.0032	-1.44305	Slip1;
FBgn0025740	FBgn0025740_E004	0.172356	0.000744869	0.0212094	23.4546	-1.49259	plexB;
FBgn0039897	FBgn0039897_E008	0.198372	0.00180818	0.0393247	8.5512	2.50667	CG1674;
FBgn0039902	FBgn0039902_E001	0.0865317	0.000114231	0.00590393	35.4008	1.19455	CG2177;
FBgn0039902	FBgn0039902_E003	0.0763966	0.00184058	0.0397701	49.4797	-0.778297	CG2177;
FBgn0039904	FBgn0039904_E002	0.0753202	6.12823e-07	0.000137559	51.6617	-1.55729	Hcf;
FBgn0039909	FBgn0039909_E004	0.0641863	0.000517317	0.0166233	94.9938	-0.893703	CG1970;
FBgn0039928	FBgn0039928_E010	0.160112	0.00118394	0.0293144	11.5473	-1.76387	cals;
FBgn0051992	FBgn0051992_E008	0.0605584	1.81967e-09	1.92961e-06	130.721	-1.61572	gw;
FBgn0259214	FBgn0259214_E015	0.152926	0.00194612	0.0412454	43.7349	-1.31719	PMCA;
FBgn0259214	FBgn0259214_E017	0.0773649	0.000496224	0.0160293	53.2754	-1.0966	PMCA;
FBgn0000042	FBgn0000042_E001	0.0625164	5.40306e-05	0.00345436	327.05	0.495202	Act5C;
FBgn0000042	FBgn0000042_E012	2.91434	0.00134022	0.0318997	2.65068	-32.5484	Act5C;
FBgn0000117	FBgn0000117_E004	0.0667346	4.28932e-11	9.42181e-08	325.808	-1.68647	arm;
FBgn0000163	FBgn0000163_E003	0.124829	0.000167599	0.00778551	17.0591	-1.74242	baz;
FBgn0000259	FBgn0000259_E006	0.0646973	0.000581777	0.0178729	91.473	-0.990651	CkIIbeta;
FBgn0000667	FBgn0000667_E010	0.103091	0.000454494	0.015192	24.1661	-1.37065	Actn;
FBgn0001087	FBgn0001087_E007	0.140807	0.00159167	0.0359641	14.027	1.69484	g;
FBgn0001189	FBgn0001189_E003	0.0998306	5.0307e-07	0.000118095	25.7768	1.88615	hfw;
FBgn0001218	FBgn0001218_E005	0.0762725	0.000673742	0.0197135	49.7217	1.10442	Hsc70-3;
FBgn0001612	FBgn0001612_E007	0.0962037	4.26281e-05	0.00284978	27.8409	1.65618	l(1)dd4;
FBgn0001612	FBgn0001612_E008	0.0559474	1.69253e-05	0.00150866	250.433	-0.976328	l(1)dd4;
FBgn0002590	FBgn0002590_E005	0.16634	0.000381872	0.0134878	511.172	1.59934	RpS5a;
FBgn0002948	FBgn0002948_E003	0.0990854	0.00211964	0.0435717	26.1755	-0.991642	nod;
FBgn0002968	FBgn0002968_E006	0.0775969	6.42989e-06	0.000759355	47.254	1.4961	Nrg;
FBgn0002968	FBgn0002968_E008	0.0774673	0.00253596	0.0482884	47.4847	-0.996564	Nrg;
FBgn0003048	FBgn0003048_E003	0.11285	4.79323e-07	0.000115157	20.3586	-2.2217	pcx;
FBgn0003301	FBgn0003301_E022	0.362577	0.00182299	0.0395629	4.04588	-3.14996	rut;
FBgn0003345	FBgn0003345_E010	0.0759451	6.50471e-06	0.000759355	50.3721	-1.48128	sd;
FBgn0003392	FBgn0003392_E010	0.0860664	2.06742e-06	0.00034366	35.8694	1.86544	shi;
FBgn0003392	FBgn0003392_E018	0.0629003	3.16741e-10	5.41134e-07	105.184	-1.83443	shi;
FBgn0003464	FBgn0003464_E001	0.0883066	0.00265966	0.0495696	33.7205	-1.05005	sol;
FBgn0003464	FBgn0003464_E008	0.0789721	0.000634777	0.0189521	44.9381	1.1272	sol;
FBgn0003464	FBgn0003464_E009	0.103909	0.000299457	0.01154	23.793	1.45069	sol;
FBgn0003514	FBgn0003514_E001	0.0705078	1.47052e-06	0.000267582	330.914	-0.934686	sqh;
FBgn0003514	FBgn0003514_E002	0.0717289	1.47052e-06	0.000267582	190.245	0.988689	sqh;
FBgn0003638	FBgn0003638_E007	0.0996898	0.00202015	0.0421462	25.8512	-1.12921	su(w[a]);
FBgn0003654	FBgn0003654_E011	0.0649328	2.6843e-06	0.000410685	89.9362	-1.32306	sw;
FBgn0003969	FBgn0003969_E005	0.117564	0.000313086	0.0118664	18.9186	1.64455	vap;
FBgn0003969	FBgn0003969_E007	0.0678191	2.21165e-08	1.15276e-05	74.5826	-1.62305	vap;
FBgn0004050	FBgn0004050_E001	0.129276	0.00054799	0.0173067	16.0911	1.19731	z;
FBgn0004050	FBgn0004050_E002	0.113492	0.00054799	0.0173067	20.1496	-1.06534	z;
FBgn0004370	FBgn0004370_E013	0.100925	0.00199857	0.0418665	36.0718	-1.24451	Ptp10D;
FBgn0004391	FBgn0004391_E007	0.128311	0.000433644	0.014719	21.7397	-1.50736	shtd;
[truncated: 2,640 more rows]
