# Supplementary material for: RNA-Seq Analysis of Differential Splice Junction Usage and Intron Retentions by DEXSeq
Source: PLoS One. 2015 Sep 1;10(9):e0136653. doi: 10.1371/journal.pone.0136653 (PMC4556662; doi:10.1371/journal.pone.0136653)
Supplement: S2 Table — (XLS) [file pone.0136653.s003.xls]

## Sheet: IRs
CG10128
geneID	exonID	dispersion	pvalue	padjust	meanBase	log2fold(untreated/treated)	gene_name
CG10203
geneID	exonID	dispersion	pvalue	padjust	meanBase	log2fold(untreated/treated)	gene_name
CG10279
geneID	exonID	dispersion	pvalue	padjust	meanBase	log2fold(untreated/treated)	gene_name
FBgn0000017	E004	0.122384	1.60835e-06	0.000262035	47.2912	-1.54808	Abl;
FBgn0000097	E003	0.135845	5.72685e-05	0.0052226	7.436	-2.29292	aop;
FBgn0000097	E004	0.0179623	3.64195e-05	0.00354418	84.5482	0.2321	aop;
FBgn0000239	E007	0.499283	0.000454801	0.0271383	1.95073	3.51236	bur;
FBgn0000239	E009	0.0645507	7.49643e-06	0.00097052	16.5833	-0.555757	bur;
FBgn0000308	E003	0.0532115	1.83686e-05	0.00203317	20.6171	1.18212	chic;
FBgn0000330+FBgn0027106	E003	0.0177646	2.42796e-05	0.00253276	146.901	0.173661	cm;	inx7;
FBgn0000330+FBgn0027106	E004	0.137281	2.42796e-05	0.00253276	7.35427	-2.2838	cm;	inx7;
FBgn0000338	E009	0.0324657	0.000175831	0.0128118	37.1498	0.673191	cnc;
FBgn0000338	E016	0.138304	2.42085e-07	4.84628e-05	7.29715	-2.71829	cnc;
FBgn0000719	E001	0.0497359	0.000695307	0.0373406	22.2781	0.722625	fog;
FBgn0000719	E002	0.053533	0.000695307	0.0373406	20.4759	-0.752721	fog;
FBgn0001942	E001	0.212599	0.000170555	0.0125432	4.66546	2.05777	eIF-4a;
FBgn0002566	E009	0.547468	0.000161736	0.0122212	1.77695	27.7814	lt;
FBgn0002643	E003	0.12612	0.000746043	0.0394873	8.04102	1.74634	mam;
FBgn0002643	E005	0.101457	0.000530574	0.0304084	10.1315	-1.53439	mam;
FBgn0003013	E016	0.107958	5.823e-06	0.000781792	9.48177	-2.43435	osa;
FBgn0003138	E001	0.0472026	1.0044e-05	0.00124477	23.6679	1.12231	Ptp61F;
FBgn0003175	E017	0.0768682	1.0467e-05	0.0012862	13.6766	-1.60717	px;
FBgn0003301	E016	0.0577646	0.000609506	0.0338615	18.7826	0.516211	rut;
FBgn0003345	E001	0.0374319	0.000157774	0.0121043	31.1671	0.800754	sd;
FBgn0003345	E011	0.0773649	9.68899e-06	0.00121559	36.0843	-1.25183	sd;
FBgn0003371	E017	0.0730572	0.000419377	0.0256581	238.569	0.84738	sgg;
FBgn0003390	E003	0.0259127	6.66221e-05	0.00598888	78.1088	0.310372	shf;
FBgn0003390	E007	0.121757	4.43209e-06	0.00061205	8.34564	-2.37628	shf;
FBgn0003507	E007	0.0701291	0.000991347	0.0495673	15.1273	-1.10806	srp;
FBgn0004197	E013	0.292738	0.000631719	0.034705	3.35881	2.73439	Ser;
FBgn0004509	E001	0.0700464	1.59968e-05	0.0017981	15.147	1.3553	Fur1;
FBgn0004509	E012	0.116302	3.01763e-05	0.00306081	8.76063	-1.83968	Fur1;
FBgn0004606	E001	0.0108895	0	0	223.786	-1.76259	zfh1;
FBgn0004606	E003	0.0164734	0	0	496.223	1.62738	zfh1;
FBgn0004657	E001	0.0235352	1.64346e-12	1.58868e-09	56.7341	-0.978665	mys;
FBgn0004657	E003	0.15534	0.000672675	0.0366026	6.46139	1.86712	mys;
FBgn0004657	E004	0.0343554	7.26862e-08	1.6468e-05	34.621	1.01208	mys;
FBgn0004698	E004	0.0635837	6.01413e-07	0.00010766	16.8647	0.610904	mus210;
FBgn0004698	E006	0.265493	6.01413e-07	0.00010766	3.71228	-4.31101	mus210;
FBgn0004834	E002	0.0204909	0.000687001	0.0371699	69.163	-0.497299	Gprk2;
FBgn0004834	E003	0.067035	1.26471e-08	3.52658e-06	137.982	1.11201	Gprk2;
FBgn0004834	E007	0.542459	0.000188888	0.013492	1.79355	-28.4392	Gprk2;
FBgn0004834	E008	0.443234	3.0186e-05	0.00306081	2.20113	-28.7759	Gprk2;
FBgn0005536	E017	0.154641	9.1776e-06	0.00116733	6.49188	2.35149	Mbs;
FBgn0005536	E024	0.134753	0.000168644	0.0124908	7.49935	-2.318	Mbs;
FBgn0005630	E008	0.0683704	0.000304019	0.0196034	22.8604	1.14923	lola;
FBgn0005630	E012	0.054239	7.38752e-07	0.000126022	59.9728	1.25651	lola;
FBgn0005630	E016	0.0274752	1.51423e-05	0.00172955	60.2224	0.803946	lola;
FBgn0005630	E018	0.0397712	7.74618e-09	2.33999e-06	28.9694	-1.47495	lola;
FBgn0005630	E019	0.0332737	0	0	39.4939	-2.32335	lola;
FBgn0005630	E027	0.0550255	2.15311e-06	0.0003357	47.8117	1.27186	lola;
FBgn0005632	E001	0.0596235	1.51485e-05	0.00172955	18.1242	-1.104	faf;
FBgn0005632	E018	0.0700471	5.17932e-05	0.00475317	15.1468	1.06082	faf;
FBgn0005634	E012	0.0851806	0.000192854	0.0136409	12.23	1.33533	zip;
FBgn0005640	E011	0.0643513	0.000191888	0.0136391	16.6406	1.00899	Eip63E;
FBgn0010225	E012	0.207749	1.09836e-05	0.00133834	4.77794	2.93433	Gel;
FBgn0010280	E004	0.0517338	7.23954e-06	0.000945706	21.292	-0.956898	Taf4;
FBgn0010280	E006	0.351838	0.000603415	0.033652	2.78384	2.64423	Taf4;
FBgn0010548	E011	0.153696	0.000890136	0.0452876	6.53362	-1.75541	Aldh-III;
FBgn0010909	E021	0.0863585	0.000274284	0.0180778	26.772	-1.19459	msn;
FBgn0011217	E003	0.145272	1.52054e-07	3.24232e-05	9.55146	2.24861	eff;
FBgn0011217	E004	0.0884382	8.08448e-11	5.29063e-08	32.9439	-1.52858	eff;
FBgn0011219	E002	0.0198758	4.30879e-11	2.97511e-08	72.3665	-0.786954	Bsg;
FBgn0011219	E007	0.045588	3.23748e-10	1.51431e-07	24.6479	1.62697	Bsg;
FBgn0011259	E003	0.118702	2.70127e-10	1.35064e-07	8.57304	2.16778	Sema-1a;
FBgn0011666	E002	0.0569287	1.12677e-10	6.53526e-08	19.0945	1.60808	msi;
FBgn0011666	E004	0.0575856	0	0	18.8485	-2.86021	msi;
FBgn0011672	E013	0.412982	0.000673992	0.0366026	2.36499	-2.7058	Mvl;
FBgn0013733	E032	0.125032	0.00053418	0.0304945	11.2624	1.67356	shot;
FBgn0013759	E005	0.0884193	0.000841942	0.0434454	11.7459	-1.47926	Caki;
FBgn0013759	E023	0.285333	4.27161e-06	0.000595561	3.44804	3.6836	Caki;
FBgn0013988	E007	0.0712734	2.81837e-10	1.36221e-07	14.8597	-2.42607	Strn-Mlck;
FBgn0014001	E003	0.0234166	2.02061e-14	2.66353e-11	57.134	0.844722	Pak;
FBgn0014001	E004	0.0714912	6.83598e-12	5.50676e-09	14.8098	-2.50234	Pak;
FBgn0014020	E008	0.0394158	0.000149846	0.0116191	63.2562	0.418602	Rho1;
FBgn0014141	E020	0.244339	0.000204121	0.0142296	4.04259	-2.95706	cher;
FBgn0014362	E002	0.0448337	9.41525e-12	7.18532e-09	41.4505	-1.07736	mub;
FBgn0014362	E015	0.133788	4.22698e-09	1.36203e-06	15.2286	2.218	mub;
FBgn0014467	E002	0.0390544	9.61994e-05	0.00801662	41.8482	0.689312	CrebB-17A;
FBgn0014467	E003	0.0583686	5.92509e-07	0.00010766	18.5635	-1.55063	CrebB-17A;
FBgn0015286	E001	0.0917924	2.50666e-05	0.00259618	11.2808	1.58451	Rala;
FBgn0015521	E002	0.356351	3.98412e-05	0.00385131	2.74792	-3.00739	oho23B;
FBgn0015521	E006	0.171939	4.08597e-06	0.000580848	7.94418	1.82583	oho23B;
FBgn0016078	E003	0.120295	6.78459e-06	0.000894332	8.45296	-1.64106	wun;
FBgn0016694	E011	0.206697	0.000746514	0.0394873	7.67016	2.39895	Pdp1;
FBgn0020278	E003	0.0692532	1.31985e-05	0.00157949	15.3387	-1.35095	loco;
FBgn0020278	E006	0.124986	0.000197906	0.0139303	8.11803	1.59199	loco;
FBgn0020304	E007	0.0537175	0.000183839	0.0131963	20.3957	0.999147	drongo;
FBgn0020304	E008	0.0291895	0.000800974	0.0416277	42.5366	-0.512029	drongo;
FBgn0020309	E001	0.113857	3.24712e-08	8.40771e-06	8.96031	-3.84466	crol;
FBgn0020309	E006	0.0225465	4.70776e-07	8.86526e-05	91.4053	0.646342	crol;
FBgn0020621	E010	0.0403817	7.9059e-13	8.18825e-10	28.4459	1.19803	Pkn;
FBgn0020621	E016	0.108846	1.25774e-09	4.79928e-07	12.977	-2.59056	Pkn;
FBgn0020653	E001	0.149498	0.000305542	0.0196034	6.72552	1.51536	Trxr-1;
FBgn0023531	E014	0.038548	0.000748897	0.0394873	54.3184	0.614279	CG32809;
FBgn0024150	E022	0.0702071	8.97022e-05	0.00762875	15.1087	1.07868	Ac78C;
FBgn0024753	E004	0.0215907	0.00087713	0.044783	64.0908	-0.208707	Flo-2;
FBgn0025628	E006	0.0518458	1.55945e-05	0.00176657	21.2393	-1.13035	CG4199;
FBgn0025628	E008	0.114437	4.14131e-08	1.03533e-05	8.91212	2.60797	CG4199;
FBgn0025681	E006	0.311735	7.90435e-05	0.0069044	3.1497	2.90615	CG3558;
FBgn0025726	E021	0.215735	1.40795e-07	3.04705e-05	4.59549	4.15121	unc-13;
FBgn0025803	E008	0.0148225	0.000219668	0.0149539	116.813	0.334278	SNF4Agamma;
FBgn0025803	E032	0.143998	0.000640849	0.0350653	6.99476	-1.80196	SNF4Agamma;
FBgn0026083	E002	0.467161	4.15495e-05	0.00396361	2.08678	-28.4466	CG4857;
FBgn0026086	E010	0.180781	0.000178015	0.0128419	5.51765	2.86185	Adar;
FBgn0027335	E005	0.0392906	3.60735e-10	1.63458e-07	29.5902	-1.62909	Rip11;
FBgn0027335	E008	0.0556116	1.03213e-06	0.000174022	43.311	1.01986	Rip11;
FBgn0027492	E008	0.0219695	0.000602595	0.033652	62.5117	0.455967	wdb;
FBgn0027561	E011	0.0942076	6.35133e-06	0.000844902	10.9699	-2.35705	CG18659;
FBgn0027655	E015	0.157727	0.00014233	0.0110956	6.35935	-3.03866	htt;
FBgn0027865	E003	1.02082	0.000527548	0.030355	0.94762	-5.34712	Tsp96F;
FBgn0027865	E004	0.0301564	1.40002e-05	0.00163712	46.4415	0.188984	Tsp96F;
FBgn0027932	E001	0.0128883	4.58434e-05	0.00428857	152.712	-0.378165	Akap200;
FBgn0027932	E002	0.0133968	0.000426423	0.0258709	141.296	0.347793	Akap200;
FBgn0028386	E006	0.141904	3.35393e-06	0.000498068	7.10298	-3.68488	cic;
FBgn0028509	E001	0.0115878	0	0	192.489	0.537979	cenG1A;
FBgn0028509	E002	0.0627973	0	0	17.1007	-2.99573	cenG1A;
FBgn0028509	E003	0.407752	0.000549522	0.0312473	2.39582	-3.18255	cenG1A;
FBgn0028645	E005	0.0160906	0.000138923	0.0109477	135.904	0.000191879	beat-Ib;
FBgn0028645	E006	0.846017	0.000138923	0.0109477	1.14496	-28.0037	beat-Ib;
FBgn0030087	E005	0.12404	7.73203e-08	1.72484e-05	86.5324	-1.54047	CG7766;
FBgn0030087	E011	0.216174	0.000316934	0.0201559	4.58587	2.17871	CG7766;
FBgn0030114	E009	0.0736657	0.000176726	0.0128126	14.3296	0.774048	CG17754;
FBgn0030412	E018	0.114493	3.40881e-05	0.00333971	8.9075	1.73112	tomosyn;
FBgn0030882	E006	0.686936	0.000588475	0.0330732	1.41268	22.0321	GS;
FBgn0030882	E007	1.50868	0.000588475	0.0330732	0.639847	-34.5318	GS;
FBgn0031191+FBgn0027279	E017	0.0938107	0.000313065	0.0199975	11.0198	-1.3811	Cp110;	l(1)G0196;
FBgn0031191+FBgn0027279	E033	0.356694	0.000205839	0.0142807	2.74523	-3.50343	Cp110;	l(1)G0196;
FBgn0031390	E003	0.0409588	0.00097167	0.0487516	27.9682	0.335771	tho2;
FBgn0031516	E007	0.185372	0.000566708	0.0320987	5.81547	1.634	CG9663;
FBgn0031993	E021	0.0751463	2.43985e-07	4.84628e-05	14.0201	1.79917	CG8486;
FBgn0032147	E001	0.165518	0.00039807	0.0246667	6.04759	-1.90374	IP3K1;
FBgn0032147	E003	0.0773649	0.000425803	0.0258709	19.1327	0.772006	IP3K1;
FBgn0032167	E009	0.203758	4.93503e-06	0.000675075	4.87466	-2.53349	CG5853;
FBgn0032330	E001	0.0803787	0.00048131	0.0283699	13.0259	0.966827	Samuel;
FBgn0032456	E001	0.0300897	1.32895e-05	0.00157949	40.9068	-0.77312	MRP;
FBgn0032456	E003	0.19269	1.98318e-07	4.09381e-05	8.68124	-3.55838	MRP;
FBgn0032938	E003	0.35617	0.000371751	0.0232344	2.74934	-3.31574	CG8671;
FBgn0032957	E003	0.0911391	3.3792e-06	0.000498068	15.2068	1.30092	CG2225;
FBgn0033368	E001	0.192415	6.4834e-05	0.00587558	5.17222	2.05124	CG13743;
FBgn0033368	E008	0.182222	1.19755e-05	0.00144704	8.46704	-1.64926	CG13743;
FBgn0033438	E005	0.0550292	7.97948e-09	2.36127e-06	19.8434	-1.4383	Mmp2;
FBgn0033438	E007	0.0680879	3.98849e-09	1.34496e-06	15.6294	1.64219	Mmp2;
FBgn0033466	E008	1.28916	0.000756722	0.0397553	11.5356	3.66787	CG12130;
FBgn0033494	E021	0.034806	1.36894e-05	0.00161379	34.068	-0.566947	KCNQ;
FBgn0033699	E004	0.0234463	2.00456e-07	4.09381e-05	57.0334	-0.569006	RpS11;
FBgn0033699	E005	0.0801512	3.11459e-07	6.00658e-05	13.0662	1.78436	RpS11;
FBgn0033777	E002	0.416824	0.000223107	0.0151171	3.03027	3.11841	CG17574;
FBgn0033777	E010	0.0308408	8.3227e-06	0.00106796	624.068	-0.239567	CG17574;
FBgn0034089	E002	0.446679	0.000166416	0.0124383	6.42159	3.12215	CG8446;
FBgn0034886	E002	0.0248919	2.21822e-05	0.00236501	52.5274	0.78719	Pde8;
FBgn0034886	E020	0.260193	0.000262501	0.0173802	14.7945	-2.40552	Pde8;
FBgn0034886	E023	0.28987	9.47371e-05	0.00794039	5.79963	-3.72803	Pde8;
FBgn0034886	E024	0.20289	0.000209055	0.0144347	8.62558	-2.5672	Pde8;
FBgn0035133	E006	0.00903952	0	0	393.126	0.412446	Ptpmeg;
FBgn0035133	E008	0.0298266	0	0	41.37	-1.9193	Ptpmeg;
FBgn0035142	E003	0.0210383	6.04536e-08	1.43701e-05	66.542	0.669177	hipk;
FBgn0035142	E009	0.0366833	4.1667e-09	1.36203e-06	31.9425	-1.35345	hipk;
FBgn0035227	E015	0.0578825	1.66366e-09	6.07441e-07	18.7394	-1.77969	CG12090;
FBgn0035227	E016	0.0489837	2.70258e-06	0.000412499	27.1015	1.11466	CG12090;
FBgn0035227	E022	0.680391	0.00017128	0.0125432	1.4264	-30.6158	CG12090;
FBgn0035229	E008	0.124597	8.21121e-05	0.00712949	8.14477	1.31355	CG7852;
FBgn0035229	E015	0.528267	0.000721667	0.0384712	1.84235	-4.26541	CG7852;
FBgn0035851	E001	0.0996555	0.00023095	0.0154322	10.3277	-1.10642	MED24;
FBgn0035851	E006	0.192363	0.00023095	0.0154322	5.17365	1.702	MED24;
FBgn0036373	E002	0.0108188	9.80829e-10	4.18295e-07	227.531	0.429818	CG10741;
FBgn0036373	E003	0.0168372	3.70736e-09	1.27992e-06	93.8356	-0.790562	CG10741;
FBgn0036663	E017	0.040801	6.69102e-05	0.00598888	28.0972	0.797016	CG9674;
FBgn0037135	E001	0.159925	3.4006e-06	0.000498068	6.26818	-2.72481	CG7414;
FBgn0037135	E004	0.0439872	1.72284e-06	0.000277568	25.7031	0.582669	CG7414;
FBgn0037153	E001	0.162349	4.44625e-08	1.09272e-05	6.17064	2.16556	olf413;
FBgn0037212	E005	0.065862	0.000493503	0.028854	22.9017	1.0518	nAcRalpha-80B;
FBgn0037212	E010	0.0485426	0.000203498	0.0142296	22.9118	-0.98602	nAcRalpha-80B;
FBgn0037989	E012	0.103775	2.0789e-05	0.00226647	9.88993	1.71894	CG14741;
FBgn0038105	E001	0.22734	0.000108934	0.00892399	4.3539	2.82351	yellow-f2;
FBgn0038105	E002	0.0746579	0.000522925	0.0302663	14.1207	-0.749543	yellow-f2;
FBgn0038826	E001	0.0810884	0.000411434	0.0252788	310.597	-0.925717	CG17838;
FBgn0038829	E001	0.549342	0.000118398	0.00953761	1.77081	-3.51726	CG17271;
FBgn0038829	E003	0.242709	0.000118398	0.00953761	4.0705	2.30814	CG17271;
FBgn0038981	E004	0.0743419	3.14144e-07	6.00658e-05	14.1866	1.62445	CG5346;
FBgn0038981	E005	0.0459329	1.71759e-09	6.07441e-07	24.4318	-1.47167	CG5346;
FBgn0039025+FBgn0039026	E001	0.0513068	0.00089559	0.0454058	21.4954	0.924587	CG7023;	CG7029;
FBgn0039025+FBgn0039026	E002	0.0173299	3.31113e-05	0.00328846	89.5286	-0.409653	CG7023;	CG7029;
FBgn0039132	E004	0.0268721	0.000833106	0.043143	128.59	0.22231	AP-1sigma;
FBgn0039431	E005	0.335512	8.96602e-05	0.00762875	2.92202	-4.52535	CG6490;
FBgn0039431	E009	0.0306584	0.00090235	0.0455891	39.94	0.431481	CG6490;
FBgn0039530	E001	1.04181	0.00052392	0.0302663	0.928408	0.0191744	Tusp;
FBgn0039713	E003	1.02309	0.000250194	0.0166414	1.54955	26.7252	RpS8;
FBgn0039776	E001	0.0414977	5.78354e-07	0.000107514	27.5364	-1.24581	PH4alphaEFB;
FBgn0039776	E004	0.328388	0.000108126	0.00890812	3.58439	2.99499	PH4alphaEFB;
FBgn0039804	E001	0.0972532	0.000453941	0.0271383	10.6014	-0.880714	CG15544;
FBgn0039804	E003	0.409476	0.000161826	0.0122212	2.38557	3.50821	CG15544;
FBgn0039831	E008	0.208501	1.70624e-09	6.07441e-07	4.76014	3.72312	CG12054;
FBgn0039972	E002	0.0180264	1.17193e-09	4.59271e-07	142.007	-0.735946	CG17018;
FBgn0039972	E003	0.0123078	1.11646e-09	4.49686e-07	168.23	0.564026	CG17018;
FBgn0040297	E002	0.161937	6.81897e-07	0.000120579	17.2219	2.20435	Nhe2;
FBgn0040397	E004	0.0217854	9.05765e-05	0.00763581	63.2694	0.310525	CG3655;
FBgn0040397	E005	0.238584	0.000869866	0.0445691	4.14288	-2.22099	CG3655;
FBgn0040660	E001	0.0624234	5.02441e-06	0.000680878	37.8405	0.911008	CG13551;
FBgn0040660	E002	0.105377	1.95114e-06	0.000310895	23.1557	-1.58582	CG13551;
FBgn0040752	E009	0.0473539	1.77914e-07	3.73877e-05	24.1249	-0.961513	Prosap;
FBgn0040752	E011	0.0980834	6.50089e-08	1.49624e-05	10.5052	2.0261	Prosap;
FBgn0042132+FBgn0031066	E005	0.0734238	0.000225218	0.0151891	14.3815	1.14361	CG18809;	CG14235;
FBgn0042135	E004	0.0322819	1.26942e-11	9.20328e-09	37.4156	-1.6685	CG18812;
FBgn0042135	E014	0.0337278	1.10562e-09	4.49686e-07	35.4218	1.11871	CG18812;
FBgn0050147	E005	0.229741	0.000360618	0.0226362	4.30705	-2.39707	Hil;
FBgn0050389	E009	0.0929356	0.000337832	0.0213911	11.1315	1.34855	CG30389;
FBgn0050438	E001	0.0346347	6.90748e-07	0.000120673	34.2761	0.864708	CG30438;
FBgn0050438	E006	0.0547998	9.74981e-09	2.82744e-06	19.9378	-1.4929	CG30438;
FBgn0050492	E001	0.0366	9.83764e-05	0.00815119	32.0311	-0.874261	CG30492;
FBgn0050492	E002	0.192003	0.000165782	0.0124383	5.18371	2.24655	CG30492;
FBgn0050492	E015	0.01724	0.000775841	0.0406126	90.2847	0.341716	CG30492;
FBgn0050497	E002	0.0369492	6.97416e-05	0.00620401	72.3272	-0.710664	CG30497;
FBgn0050497	E003	0.0294263	7.53457e-05	0.00666166	145.895	0.500349	CG30497;
FBgn0051048	E003	0.0540418	3.9879e-08	1.01447e-05	20.2563	-1.0748	CG31048;
FBgn0051048	E013	0.133406	6.8443e-09	2.11154e-06	7.579	2.49296	CG31048;
FBgn0051158	E016	0.158548	0.000276639	0.0181505	6.32499	-1.82808	CG31158;
FBgn0051216	E003	0.0287933	9.47509e-11	5.72453e-08	43.2957	1.07499	Naam;
FBgn0051216	E004	0.0436795	7.74936e-14	9.36381e-11	25.9164	-2.21902	Naam;
FBgn0051363	E005	0.153067	0.000628552	0.034705	6.56167	1.75637	Jupiter;
FBgn0051536	E002	0.0727033	0.000112813	0.0091898	14.5382	-1.45746	Cdep;
FBgn0052062	E003	0.283746	0.000485371	0.0284934	3.46779	-2.51311	CG32062;
FBgn0052477+FBgn0260457+FBgn0053229	E005	0.494352	0.00063187	0.034705	10.5041	-3.08367	CR32477;	CG16971;	CG33229;
FBgn0052521	E001	0.0234485	6.54429e-09	2.06287e-06	57.026	0.77667	CG32521;
FBgn0052521	E005	0.0568808	0.000218635	0.0149538	19.1127	-1.09721	CG32521;
FBgn0052529	E003	0.024668	0.000299441	0.0195581	53.1781	0.628024	CG32529;
FBgn0052529	E004	0.0362917	4.21743e-05	0.00398467	55.0233	0.866879	CG32529;
FBgn0052529	E006	0.032522	0	0	37.0692	-4.80792	CG32529;
FBgn0053100	E002	0.0288185	2.36065e-05	0.0024985	160.19	0.525485	4EHP;
FBgn0053100	E003	0.0310067	2.79775e-05	0.00287712	530.798	-0.490152	4EHP;
FBgn0053144	E008	0.323534	0.000392137	0.0244034	3.1664	2.68015	CG33144;
FBgn0053464+FBgn0003425	E024	0.128861	7.84802e-05	0.00689674	7.86075	1.77621	CG33464;	sli;
FBgn0053516	E001	0.0837801	2.59386e-06	0.000400116	12.4519	-2.10841	dpr3;
FBgn0053516	E007	0.0269989	2.47402e-12	2.24208e-09	47.1034	0.99543	dpr3;
FBgn0058470	E011	0.0806583	1.90204e-05	0.00208937	28.676	1.25706	CG40470;
FBgn0065092+FBgn0001316	E018	0.0741948	4.66299e-05	0.00433419	16.2603	-1.37675	snmRNA:438;	klar;
FBgn0085351+FBgn0259918+FBgn0260812+FBgn0085350	E003	0.0330103	3.05941e-05	0.00308066	36.384	0.541806	inaF-A;	inaF-B;	inaF-D;	inaF-C;
FBgn0085351+FBgn0259918+FBgn0260812+FBgn0085350	E005	0.107329	0.000168841	0.0124908	11.8109	-1.4435	inaF-A;	inaF-B;	inaF-D;	inaF-C;
FBgn0085386	E011	0.104658	0.00013275	0.0106347	9.80082	1.12661	CG34357;
FBgn0085402	E005	0.197925	0.000407621	0.0251511	5.02326	2.16518	Ect4;
FBgn0085402	E008	0.109337	4.09265e-05	0.00393003	9.35451	-2.00317	Ect4;
FBgn0085402	E016	0.199292	0.000931813	0.0469142	117.71	1.53119	Ect4;
FBgn0085423	E003	0.0622939	8.99666e-05	0.00762875	17.2552	-1.57622	CG34394;
FBgn0085423	E008	0.024793	1.09542e-06	0.000182571	52.8129	0.749797	CG34394;
FBgn0085434	E002	0.264819	4.98205e-10	2.18908e-07	2559.52	1.28622	NaCP60E;
FBgn0085442	E003	0.0451595	2.20035e-05	0.00236501	26.1857	-1.01489	NKAIN;
FBgn0085442	E010	0.0649282	0.000716119	0.0383163	59.4337	0.670459	NKAIN;
FBgn0085446	E010	0.131661	0.000432464	0.0260252	7.68474	-1.81252	CG34417;
FBgn0086361	E001	0.151827	4.62155e-08	1.11687e-05	6.61771	-3.38701	alph;
FBgn0086361	E006	0.0775101	0.000509069	0.0296446	13.5528	-1.16013	alph;
FBgn0086361	E011	0.0304828	1.08136e-13	1.20613e-10	40.2335	1.11473	alph;
FBgn0243505	E006	0.154503	5.10655e-05	0.00471624	6.49797	-1.59031	sdt;
FBgn0243512	E001	0.0713306	9.72475e-06	0.00121559	14.8465	-1.93874	puc;
FBgn0243512	E003	0.0105219	0.000159489	0.0121716	244.733	0.159121	puc;
FBgn0243516	E004	0.032752	4.232e-05	0.00398467	36.7433	-0.623472	Vrp1;
FBgn0243516	E011	0.279451	0.000847531	0.0435787	3.52238	2.39634	Vrp1;
FBgn0250788	E001	0.0667237	2.9984e-06	0.000452883	15.984	0.970507	beta-Spec;
FBgn0250788	E004	0.172382	2.13642e-06	0.0003357	11.8416	-2.2461	beta-Spec;
FBgn0250816	E006	0.0799872	3.90049e-06	0.000565571	69.8285	1.31224	AGO3;
FBgn0250816	E009	0.0299953	2.20645e-05	0.00236501	41.0718	-0.880649	AGO3;
FBgn0250818	E009	0.0409333	7.23658e-07	0.000124917	27.989	-1.26424	CG34360;
FBgn0250818	E010	0.0196892	6.43452e-08	1.49624e-05	222.446	0.48539	CG34360;
FBgn0250823	E010	0.156491	4.03315e-06	0.000579016	6.41179	-2.53674	gish;
FBgn0250823	E013	0.0432972	1.57401e-06	0.000259353	26.1863	1.2335	gish;
FBgn0259139	E008	0.0890125	1.48843e-05	0.00172657	11.6614	-1.34728	glo;
FBgn0259174	E018	0.119342	1.82904e-08	4.91131e-06	8.5244	-4.16932	Nedd4;
FBgn0259217	E012	0.0272873	1.1915e-10	6.64492e-08	46.4467	-1.10777	Csk;
FBgn0259217	E013	0.0234744	1.85609e-10	9.61187e-08	56.9384	0.951287	Csk;
FBgn0259220	E007	0.0551377	0.000140916	0.0110447	19.799	-1.14497	Doa;
FBgn0259225	E012	0.589271	0.000216919	0.0149068	1.64946	-28.3352	Pde1c;
FBgn0259228	E016	0.204415	0.000467817	0.0278006	4.85846	2.09398	C3G;
FBgn0259481	E005	0.0320267	0.000304584	0.0196034	37.7911	-0.801775	Mob2;
FBgn0259683	E002	0.0249291	2.85377e-08	7.52357e-06	52.4208	1.00564	Ir40a;
FBgn0259683	E003	0.0131741	1.34583e-07	2.95675e-05	433.834	-0.347365	Ir40a;
FBgn0260748	E010	0.0345337	3.35993e-05	0.00331421	34.4001	-0.771634	CG5004;
FBgn0260794	E007	0.228266	0.00030492	0.0196034	4.3357	-27.4662	CG42574;
FBgn0261041	E008	0.0987076	0.000341758	0.0215456	10.434	1.00868	stj;
FBgn0261113	E004	0.0254595	3.14054e-05	0.00314054	50.947	-0.706844	Xrp1;
FBgn0261263	E003	0.144815	1.71443e-08	4.69043e-06	6.95343	-4.06409	scrib;
FBgn0261263	E029	0.0657173	8.52025e-05	0.00735378	16.2561	1.14489	scrib;
FBgn0261461	E006	0.0846447	3.14828e-07	6.00658e-05	12.3139	-1.98632	RhoGAP18B;
FBgn0261461	E007	0.019405	1.74228e-05	0.00194332	75.0261	0.581463	RhoGAP18B;
FBgn0261509	E002	0.0217755	0.000151684	0.011699	63.3106	0.272819	haf;
FBgn0261509	E010	0.353895	0.000794374	0.0414332	2.76736	-4.08588	haf;
FBgn0261548	E001	0.0932309	1.25891e-08	3.52658e-06	11.0935	-3.14793	CG42666;
FBgn0261548	E002	0.0317608	4.23861e-06	0.000595561	38.1904	-0.935007	CG42666;
FBgn0261548	E008	0.0276469	0	0	45.6535	1.8842	CG42666;
FBgn0261549	E004	0.0513039	2.6581e-12	2.2672e-09	96.6787	1.38114	rdgA;
FBgn0261549	E005	0.0393972	1.3078e-10	7.0234e-08	466.226	-0.88769	rdgA;
FBgn0261552	E005	0.018185	0.000480227	0.0283699	82.9237	0.461162	ps;
FBgn0261565	E004	0.0350377	8.39203e-11	5.29063e-08	59.9937	-1.07897	Lmpt;
FBgn0261565	E005	0.0635145	0.000432557	0.0260252	16.8852	1.10976	Lmpt;
FBgn0261570	E012	0.127093	0.000134046	0.0106795	16.1463	-1.5796	CG42684;
CG10328
geneID	exonID	dispersion	pvalue	padjust	meanBase	log2fold(untreated/treated)	gene_name
FBgn0259735	E006	0.0270047	9.42363e-07	0.0113338	115.648	-0.773288	CG42389;
CG10377
geneID	exonID	dispersion	pvalue	padjust	meanBase	log2fold(untreated/treated)	gene_name
CG10851
geneID	exonID	dispersion	pvalue	padjust	meanBase	log2fold(untreated/treated)	gene_name
FBgn0000008	E005	0.0778058	1.11627e-06	0.000971281	13.8266	-2.04072	a;
FBgn0000308	E003	0.0265949	4.69873e-07	0.000432891	58.683	-0.769162	chic;
FBgn0000338	E009	0.0320863	2.15758e-08	3.3792e-05	43.3682	1.12821	cnc;
FBgn0000479	E001	0.0846686	4.30934e-08	5.6244e-05	12.544	-3.17538	dnc;
FBgn0002643	E002	0.0266225	0.000130627	0.049505	58.2387	-0.682996	mam;
FBgn0004889	E013	0.243093	2.86354e-05	0.0134656	3.99309	-4.3036	tws;
FBgn0005629	E015	0.058937	0	0	19.2338	-5.99685	nrm;
FBgn0005629	E023	0.0352965	1.9984e-15	1.56495e-11	37.7109	1.37587	nrm;
FBgn0010774	E001	0.0929891	1.25239e-06	0.000984218	11.2758	-2.04103	Aly;
FBgn0010774	E003	0.0275627	1.72458e-06	0.00112635	54.9939	0.526759	Aly;
FBgn0011224	E041	0.0733662	2.00064e-09	7.83352e-06	231.458	1.50535	heph;
FBgn0011766	E007	0.0660542	0.000135128	0.049505	16.7613	-1.24775	E2f;
FBgn0013759	E022	0.0934582	4.23196e-11	2.20936e-07	13.5602	3.11258	Caki;
FBgn0015542	E008	0.0912182	0.000108141	0.0445714	11.5238	-1.88149	sima;
FBgn0016930	E011	0.0885677	1.72316e-07	0.000179921	11.916	2.02	smi35A;
FBgn0020309	E008	0.0595236	1.09419e-07	0.000122409	19.0028	1.73187	crol;
FBgn0026189	E015	0.0488418	7.01281e-05	0.029685	24.3228	-0.976067	prominin-like;
FBgn0030600	E010	0.0115183	3.41894e-06	0.0021419	1117.44	0.0019779	hiw;
FBgn0030992	E001	0.188179	1.67912e-05	0.00848335	5.22852	-1.47694	CG33253;
FBgn0035041	E001	0.580704	5.03783e-05	0.0225436	1.62805	-29.1539	CG13594;
FBgn0035041	E006	0.029299	7.88817e-08	9.50343e-05	49.8631	0.0881474	CG13594;
FBgn0036373	E002	0.0141173	1.14232e-08	2.69372e-05	270.601	0.475855	CG10741;
FBgn0036373	E003	0.0199099	2.02509e-08	3.3792e-05	111.063	-0.776879	CG10741;
FBgn0036518	E001	0.0773649	7.68857e-06	0.00445994	21.6848	1.4087	RhoGAP71E;
FBgn0039972	E002	0.024228	1.38136e-05	0.00746029	182.675	-0.628268	CG17018;
FBgn0039972	E003	0.0148343	7.54877e-06	0.00445994	223.806	0.437168	CG17018;
FBgn0040397	E004	0.0238737	5.36323e-09	1.67998e-05	70.3795	0.576261	CG3655;
FBgn0040397	E005	0.170295	2.92318e-05	0.0134656	5.81437	-2.54161	CG3655;
FBgn0040397	E006	0.327953	1.74607e-05	0.00854594	2.92504	-4.42976	CG3655;
FBgn0040660	E001	0.0336165	1.20394e-08	2.69372e-05	40.4739	0.897784	CG13551;
FBgn0040660	E002	0.0563122	3.00083e-08	4.27263e-05	20.3403	-1.53988	CG13551;
FBgn0043841	E003	0.0684691	6.0573e-05	0.0263526	16.0608	-1.36594	vir-1;
FBgn0045761	E009	0.444983	0.000135916	0.049505	2.13682	-25.5461	CHKov1;
FBgn0050463	E009	0.010803	1.59181e-06	0.00112635	8056.8	0.0416693	CG30463;
FBgn0050492	E015	0.0241728	0.000127847	0.049505	68.8183	0.49289	CG30492;
FBgn0051191	E004	0.0127741	8.151e-06	0.00455932	444.821	0.000423542	CG31191;
FBgn0051191	E007	0.318195	1.41834e-06	0.00105781	3.01786	-28.2263	CG31191;
FBgn0051619	E001	0.0683887	2.10098e-08	3.3792e-05	16.0832	2.05957	CG31619;
FBgn0052477+FBgn0260457+FBgn0053229	E005	0.217979	1.72598e-06	0.00112635	4.47686	-3.24178	CR32477;	CG16971;	CG33229;
FBgn0052982	E001	0.0398119	4.55308e-07	0.000432891	31.8641	1.03289	CG32982;
FBgn0053516	E003	0.0735168	1.51472e-05	0.00790785	14.7705	-2.65886	dpr3;
FBgn0260798	E005	0.0561375	0.000130319	0.049505	20.4185	-1.21148	Gprk1;
FBgn0261552	E009	0.0423291	1.25682e-06	0.000984218	29.3292	-1.28941	ps;
CG1101
geneID	exonID	dispersion	pvalue	padjust	meanBase	log2fold(untreated/treated)	gene_name
FBgn0011219	E002	0.0268878	2.74038e-07	0.00333175	94.2149	-0.882912	Bsg;
FBgn0011259	E003	0.137212	6.99662e-06	0.0425325	12.8222	1.79066	Sema-1a;
CG11266
geneID	exonID	dispersion	pvalue	padjust	meanBase	log2fold(untreated/treated)	gene_name
FBgn0001203	E005	0.0702372	2.58118e-05	0.0293381	18.6382	1.24709	Hk;
FBgn0001203	E008	0.0941224	1.72891e-06	0.0074787	13.0521	-2.18563	Hk;
FBgn0005629	E015	0.324667	1.49829e-05	0.0293381	3.35282	-4.60911	nrm;
FBgn0020621	E010	0.0558316	4.50339e-05	0.0389603	38.0354	0.891499	Pkn;
FBgn0026189	E015	0.0558062	4.5598e-06	0.0147931	25.1384	-1.30927	prominin-like;
FBgn0028509	E001	0.0175409	5.17808e-05	0.0419974	334.203	0.283118	cenG1A;
FBgn0035142	E009	0.0434378	2.92453e-05	0.0293381	35.8564	-1.20114	hipk;
FBgn0035227	E015	0.0569798	8.58462e-07	0.00557013	24.4451	-1.69035	CG12090;
FBgn0037989	E006	0.158618	1.8404e-07	0.00238828	7.21393	-4.42224	CG14741;
FBgn0038842	E007	0.0418119	2.22576e-05	0.0293381	37.9855	0.901993	CG5630;
FBgn0053516	E001	0.10309	9.49125e-06	0.0246336	11.7319	-2.35354	dpr3;
FBgn0065092+FBgn0001316	E018	0.0686811	2.10353e-05	0.0293381	19.1727	-1.57464	snmRNA:438;	klar;
FBgn0085442	E003	0.0791634	4.0411e-05	0.0374581	16.0682	-1.58624	NKAIN;
FBgn0261263	E027	0.04246	2.58788e-05	0.0293381	37.1073	-1.05328	scrib;
FBgn0261263	E029	0.0618616	2.93901e-05	0.0293381	21.9292	1.57027	scrib;
FBgn0261552	E005	0.027245	1.96212e-05	0.0293381	81.1587	0.889184	ps;
CG12749
geneID	exonID	dispersion	pvalue	padjust	meanBase	log2fold(untreated/treated)	gene_name
FBgn0002921	E004	0.0762573	5.58671e-08	0.000129533	16.8041	2.39019	Atpalpha;
FBgn0004509	E004	0.165744	4.14793e-05	0.032058	6.67722	-2.63257	Fur1;
FBgn0005629	E022	0.0761117	8.55582e-07	0.00123985	16.8457	-1.61557	nrm;
FBgn0005629	E023	0.0524214	6.86288e-11	1.98903e-07	28.1935	2.02058	nrm;
FBgn0011666	E002	0.0668308	4.68059e-12	1.80874e-08	19.9992	2.16918	msi;
FBgn0011666	E004	0.0625382	7.77156e-16	9.00957e-12	21.8949	-2.97509	msi;
FBgn0013759	E022	0.0804911	2.86831e-05	0.0255787	15.679	1.64658	Caki;
FBgn0026086	E010	0.143174	1.70789e-06	0.00219996	7.87402	2.91615	Adar;
FBgn0035142	E003	0.0261824	9.83947e-06	0.0103699	111.047	-0.490564	hipk;
FBgn0038535	E004	0.207119	2.84055e-07	0.000470436	5.22212	3.82089	alt;
FBgn0050492	E015	0.0231931	3.78844e-05	0.031371	166.937	-0.424344	CG30492;
FBgn0052521	E001	0.0359929	4.6824e-05	0.0339269	52.9104	0.730533	CG32521;
FBgn0053464+FBgn0003425	E024	0.165357	5.69694e-05	0.0388498	7.86238	2.52468	CG33464;	sli;
FBgn0064225	E005	0.0434993	6.56407e-05	0.0422763	780.766	-0.398339	RpL5;
FBgn0065096+FBgn0041789	E006	0.134041	2.24257e-07	0.000433302	8.48982	-3.19206	snmRNA:359;	Pax;
FBgn0259481	E006	0.0254086	7.58385e-06	0.00879196	121.583	-0.69151	Mob2;
FBgn0260798	E003	0.102339	1.1653e-05	0.0112578	18.3125	2.17884	Gprk1;
FBgn0260934+FBgn0002716	E032	0.0521477	1.17684e-13	6.82153e-10	28.4147	-2.17925	par-1;	mei-W68;
CG13425
geneID	exonID	dispersion	pvalue	padjust	meanBase	log2fold(untreated/treated)	gene_name
FBgn0003371	E028	0.119059	2.0678e-10	3.01176e-06	8.52748	-4.74061	sgg;
FBgn0003612	E014	0.113129	1.3499e-05	0.0280876	9.00977	1.91831	Su(var)2-10;
FBgn0003612	E015	0.0385689	5.07482e-06	0.014783	31.1863	-0.586721	Su(var)2-10;
FBgn0035049	E001	0.0223383	2.05076e-05	0.0373367	67.1836	-0.568547	Mmp1;
FBgn0050389	E005	0.0353761	4.84986e-07	0.00318018	34.8606	-1.02008	CG30389;
FBgn0051536	E002	0.0721989	6.77561e-06	0.0164478	14.7789	-1.69689	Cdep;
FBgn0052521	E004	0.118355	4.30859e-06	0.014783	8.58208	-2.42474	CG32521;
FBgn0053464+FBgn0003425	E024	0.117613	6.55031e-07	0.00318018	8.6403	2.24986	CG33464;	sli;
CG1559
geneID	exonID	dispersion	pvalue	padjust	meanBase	log2fold(untreated/treated)	gene_name
FBgn0002781	E019	0.0122808	2.63726e-07	0.00341578	158.354	0.550601	mod(mdg4);
FBgn0002781	E024	0.0115905	7.32197e-07	0.00474171	178.986	-0.482343	mod(mdg4);
FBgn0040207	E007	0.00916268	3.05363e-06	0.0131835	330.359	0.101109	kat80;
FBgn0259225	E006	0.0160708	8.21059e-06	0.0225414	96.98	0.521929	Pde1c;
FBgn0259225	E011	0.0165528	8.70189e-06	0.0225414	92.4242	-0.561863	Pde1c;
CG1646
geneID	exonID	dispersion	pvalue	padjust	meanBase	log2fold(untreated/treated)	gene_name
FBgn0010246	E007	0.429654	1.05231e-05	0.0477291	2.41678	-26.5811	Myo61F;
FBgn0028509	E001	0.0183702	9.38146e-07	0.0127654	416.833	0.37673	cenG1A;
FBgn0064225	E005	0.0636251	1.94783e-06	0.0132521	535.232	0.954507	RpL5;
CG16788
geneID	exonID	dispersion	pvalue	padjust	meanBase	log2fold(untreated/treated)	gene_name
FBgn0030087	E005	0.0727049	2.86015e-06	0.0334809	61.2096	-1.3932	CG7766;
CG16901
geneID	exonID	dispersion	pvalue	padjust	meanBase	log2fold(untreated/treated)	gene_name
FBgn0003137	E017	0.0674287	2.84512e-06	0.00593634	114.977	-0.821973	Ppn;
FBgn0011747	E005	0.110221	4.49562e-05	0.0469005	9.09283	-2.01458	Ank;
FBgn0032901	E014	0.0773649	1.11462e-05	0.0174425	20.4834	-1.40001	CG9339;
FBgn0034051	E002	0.0238284	1.51815e-05	0.0190057	47.4992	0.740012	Mlf;
FBgn0034051	E004	0.0482308	1.46765e-05	0.0190057	21.6589	-1.29763	Mlf;
FBgn0035347	E001	0.0298527	3.76354e-05	0.0428325	36.6921	-0.901114	CG33232;
FBgn0035347	E006	0.0243364	2.65515e-06	0.00593634	231.766	0.55082	CG33232;
FBgn0037989	E007	0.156538	3.28133e-08	0.000205395	6.34315	-3.39214	CG14741;
FBgn0086897	E003	0.178922	1.11022e-07	0.000463294	5.53433	-3.49916	sqd;
FBgn0086897	E004	0.0115928	1.11022e-16	1.38989e-12	507.345	0.373868	sqd;
FBgn0086897	E009	0.223328	2.33767e-06	0.00593634	4.41702	-3.43131	sqd;
FBgn0259240	E004	0.0355128	3.78994e-06	0.00677804	31.8124	0.925245	Ten-a;
CG17136
geneID	exonID	dispersion	pvalue	padjust	meanBase	log2fold(untreated/treated)	gene_name
CG17838
geneID	exonID	dispersion	pvalue	padjust	meanBase	log2fold(untreated/treated)	gene_name
CG18350
geneID	exonID	dispersion	pvalue	padjust	meanBase	log2fold(untreated/treated)	gene_name
CG18426
geneID	exonID	dispersion	pvalue	padjust	meanBase	log2fold(untreated/treated)	gene_name
CG1987
geneID	exonID	dispersion	pvalue	padjust	meanBase	log2fold(untreated/treated)	gene_name
CG30122
geneID	exonID	dispersion	pvalue	padjust	meanBase	log2fold(untreated/treated)	gene_name
FBgn0023531	E014	0.0492142	7.14996e-06	0.0254467	50.2443	1.02217	CG32809;
FBgn0038826	E001	0.096523	5.13966e-06	0.0243894	203.315	1.23961	CG17838;
FBgn0261461	E007	0.00896942	1.54177e-06	0.0109743	159.964	-0.377567	RhoGAP18B;
FBgn0261461	E010	0.0157673	4.73733e-07	0.00674406	69.855	0.746305	RhoGAP18B;
FBgn0261550	E011	0.0584498	1.13285e-05	0.0322545	17.2745	-1.46983	CG42668;
CG31000
geneID	exonID	dispersion	pvalue	padjust	meanBase	log2fold(untreated/treated)	gene_name
CG31716
geneID	exonID	dispersion	pvalue	padjust	meanBase	log2fold(untreated/treated)	gene_name
FBgn0015542	E011	0.0238676	9.27551e-07	0.011996	140.277	-0.761107	sima;
CG32423
geneID	exonID	dispersion	pvalue	padjust	meanBase	log2fold(untreated/treated)	gene_name
FBgn0004657	E001	0.0317442	1.47202e-10	9.68296e-07	41.1526	-1.13396	mys;
FBgn0004657	E004	0.0368245	8.87742e-07	0.00106174	33.9036	1.14685	mys;
FBgn0010609	E001	0.0387192	7.05053e-06	0.00713514	31.8137	-0.995412	l(2)44DEa;
FBgn0024277	E012	0.119154	7.09923e-08	0.000155662	8.79561	-3.52288	trio;
FBgn0025628	E006	0.0353768	4.91856e-08	0.000131044	35.6954	-1.27187	CG4199;
FBgn0025628	E008	0.0766292	4.98038e-08	0.000131044	14.2444	2.27446	CG4199;
FBgn0030087	E005	0.0274161	9.99201e-16	1.31455e-11	96.2677	-1.14577	CG7766;
FBgn0030087	E009	0.101857	4.24941e-06	0.00465877	10.4163	2.19205	CG7766;
FBgn0032889	E004	0.0603153	4.31497e-05	0.0354058	18.6849	-0.911814	CG9331;
FBgn0036279	E017	0.0763409	4.57509e-05	0.0354058	14.3044	1.49504	Ncc69;
FBgn0039132	E001	0.0979155	1.25269e-05	0.0117717	10.8728	-2.04658	AP-1sigma;
FBgn0039132	E004	0.0134265	4.38771e-05	0.0354058	179.648	0.215964	AP-1sigma;
FBgn0045761	E010	0.0477437	3.15544e-07	0.000518912	24.5928	1.55373	CHKov1;
FBgn0259697	E002	0.0500957	7.30368e-07	0.00106174	23.2193	-1.63049	nvd;
FBgn0259697	E003	0.0123883	8.15225e-07	0.00106174	221.992	0.277511	nvd;
FBgn0261556	E002	0.0302366	2.54353e-08	0.000111542	43.9406	1.18014	CG42674;
FBgn0261556	E013	0.0312444	1.0178e-07	0.000191289	110.73	-0.825197	CG42674;
CG3249
geneID	exonID	dispersion	pvalue	padjust	meanBase	log2fold(untreated/treated)	gene_name
CG33106
geneID	exonID	dispersion	pvalue	padjust	meanBase	log2fold(untreated/treated)	gene_name
FBgn0015542	E011	0.0264839	1.42331e-06	0.0110774	109.975	-0.671652	sima;
FBgn0064225	E005	0.063306	3.60994e-06	0.014027	433.878	0.994222	RpL5;
FBgn0261461	E006	0.122026	1.90055e-06	0.0110774	15.3351	-2.44001	RhoGAP18B;
CG3312
geneID	exonID	dispersion	pvalue	padjust	meanBase	log2fold(untreated/treated)	gene_name
FBgn0010246	E007	0.185081	6.27631e-12	8.10523e-08	5.98382	-30.1523	Myo61F;
FBgn0064225	E005	0.100076	2.76695e-06	0.0178662	495.616	1.42471	RpL5;
CG3584
geneID	exonID	dispersion	pvalue	padjust	meanBase	log2fold(untreated/treated)	gene_name
CG4262
geneID	exonID	dispersion	pvalue	padjust	meanBase	log2fold(untreated/treated)	gene_name
FBgn0010246	E007	0.177565	1.39566e-12	1.76453e-08	6.21791	-30.172	Myo61F;
FBgn0022131	E012	0.1132	1.1782e-05	0.0496532	33.8878	-1.5336	aPKC;
FBgn0064225	E005	0.0601494	4.95664e-06	0.0313334	475.809	0.942608	RpL5;
CG4602
geneID	exonID	dispersion	pvalue	padjust	meanBase	log2fold(untreated/treated)	gene_name
FBgn0000253	E001	0.0467672	3.29284e-06	0.00929833	19.5749	-1.2436	Cam;
FBgn0000253	E002	0.0529685	1.75559e-05	0.0211809	17.2752	1.16996	Cam;
FBgn0005630	E012	0.0259176	1.8002e-05	0.0211809	84.4397	0.803671	lola;
FBgn0026189	E015	0.0463466	1.98788e-06	0.00701673	26.8865	-1.1016	prominin-like;
FBgn0026418	E002	0.064842	1.63341e-07	0.000768736	14.1028	-1.45036	Hsc70Cb;
FBgn0026418	E006	0.158177	8.90169e-06	0.0209472	5.77151	2.39951	Hsc70Cb;
FBgn0034886	E022	0.036662	1.51166e-10	2.13432e-06	24.9976	-1.96933	Pde8;
FBgn0035533	E009	0.0391544	2.89387e-05	0.0291847	101.487	0.665375	Cip4;
FBgn0035533	E010	0.0579035	1.99679e-05	0.0216867	15.7981	-1.43376	Cip4;
FBgn0037081	E004	0.00784129	1.38836e-05	0.0211809	191.113	0.110394	CG6049;
FBgn0037081	E006	0.180802	1.54969e-05	0.0211809	5.04855	-2.71157	CG6049;
FBgn0052423	E007	0.0190347	1.12698e-05	0.0211809	48.3729	-0.614626	shep;
FBgn0259228	E005	0.111654	1.70225e-05	0.0211809	8.18028	-2.22189	C3G;
FBgn0259481	E005	0.0525376	8.2933e-08	0.000585466	50.1038	-1.44771	Mob2;
CG4760
geneID	exonID	dispersion	pvalue	padjust	meanBase	log2fold(untreated/treated)	gene_name
FBgn0064225	E005	0.100739	1.44548e-06	0.0192379	514.389	1.36745	RpL5;
CG4816
geneID	exonID	dispersion	pvalue	padjust	meanBase	log2fold(untreated/treated)	gene_name
CG4878
geneID	exonID	dispersion	pvalue	padjust	meanBase	log2fold(untreated/treated)	gene_name
FBgn0004657	E001	0.0522526	1.33107e-06	0.015246	46.3177	-1.19767	mys;
CG5099
geneID	exonID	dispersion	pvalue	padjust	meanBase	log2fold(untreated/treated)	gene_name
CG5170
geneID	exonID	dispersion	pvalue	padjust	meanBase	log2fold(untreated/treated)	gene_name
FBgn0003137	E017	0.128123	7.11321e-06	0.0405275	24.7308	2.50706	Ppn;
FBgn0015542	E011	0.0250467	1.47121e-06	0.0167645	98.844	-0.765104	sima;
CG5422
geneID	exonID	dispersion	pvalue	padjust	meanBase	log2fold(untreated/treated)	gene_name
FBgn0003177	E024	0.0283578	5.0213e-09	7.26181e-05	185.904	-0.761437	pyd;
CG5442
geneID	exonID	dispersion	pvalue	padjust	meanBase	log2fold(untreated/treated)	gene_name
FBgn0035001	E017	0.18434	9.46097e-07	0.0144885	4.90477	-3.72464	slik;
FBgn0036373	E002	0.0122316	4.3093e-06	0.0271354	267.971	0.329577	CG10741;
FBgn0036373	E003	0.0147403	1.01262e-05	0.0387682	98.6178	-0.522886	CG10741;
FBgn0038826	E001	0.0974064	5.31581e-06	0.0271354	175.308	1.0929	CG17838;
FBgn0259481	E005	0.0291524	1.37958e-05	0.0422538	36.912	-0.926862	Mob2;
CG5655
geneID	exonID	dispersion	pvalue	padjust	meanBase	log2fold(untreated/treated)	gene_name
CG5821
geneID	exonID	dispersion	pvalue	padjust	meanBase	log2fold(untreated/treated)	gene_name
CG5836
geneID	exonID	dispersion	pvalue	padjust	meanBase	log2fold(untreated/treated)	gene_name
FBgn0005630	E027	0.0393	3.13502e-05	0.043441	77.8467	-0.848497	lola;
FBgn0021895	E001	0.0150604	7.47256e-06	0.0155317	240.817	0.157195	ytr;
FBgn0021895	E002	0.139161	7.47256e-06	0.0155317	7.47432	-2.60601	ytr;
FBgn0026189	E003	0.0825155	1.60181e-05	0.0285375	13.4016	1.51856	prominin-like;
FBgn0026189	E015	0.0455454	3.72621e-09	4.64695e-05	27.7794	-1.3133	prominin-like;
FBgn0027066	E009	0.269325	2.24609e-05	0.0350138	3.70695	-3.72311	Eb1;
FBgn0031993	E018	0.0522124	7.87424e-08	0.000490998	29.8602	-1.45226	CG8486;
FBgn0034886	E011	0.0273046	4.45435e-06	0.0138876	59.021	0.871333	Pde8;
FBgn0065092+FBgn0001316	E018	0.0560456	2.25092e-06	0.00935707	21.2917	-1.43002	snmRNA:438;	klar;
CG6049
geneID	exonID	dispersion	pvalue	padjust	meanBase	log2fold(untreated/treated)	gene_name
FBgn0004657	E001	0.0448978	8.86887e-07	0.00222662	32.5493	-1.18237	mys;
FBgn0010410	E001	0.0744461	4.67357e-07	0.00146668	33.2751	-1.87855	RpL27A;
FBgn0025628	E006	0.0442548	2.99232e-07	0.00125209	33.2009	-1.3906	CG4199;
FBgn0025628	E008	0.0853071	3.81027e-06	0.00797173	14.5753	2.21956	CG4199;
FBgn0030087	E005	0.032917	5.00648e-08	0.000314231	65.2037	-0.982703	CG7766;
FBgn0032889	E004	0.0867833	2.75603e-05	0.0345964	23.4529	-1.106	CG9331;
FBgn0034886	E011	0.0363139	2.98997e-08	0.000314231	72.4258	1.46053	Pde8;
FBgn0035715	E002	0.0740505	9.50772e-06	0.0170501	29.2745	-0.969894	CG10103;
FBgn0037989	E006	0.275536	3.852e-05	0.0439583	4.04919	-4.20025	CG14741;
FBgn0085443	E012	0.0735186	2.30091e-05	0.0320926	23.8048	1.5541	spri;
FBgn0259220	E007	0.0733144	1.40331e-05	0.0220197	17.4322	-1.69312	Doa;
CG6203
geneID	exonID	dispersion	pvalue	padjust	meanBase	log2fold(untreated/treated)	gene_name
CG6227
geneID	exonID	dispersion	pvalue	padjust	meanBase	log2fold(untreated/treated)	gene_name
FBgn0010246	E007	0.379294	3.22927e-06	0.0387577	2.71031	-29.0011	Myo61F;
CG6841
geneID	exonID	dispersion	pvalue	padjust	meanBase	log2fold(untreated/treated)	gene_name
FBgn0010246	E007	0.316961	4.15594e-07	0.00218214	3.24134	-28.0243	Myo61F;
FBgn0064225	E003	0.134081	2.66457e-07	0.00209861	8.26174	-3.16594	RpL5;
FBgn0064225	E005	0.0599761	4.22995e-13	6.66302e-09	504.731	1.5692	RpL5;
CG6946
geneID	exonID	dispersion	pvalue	padjust	meanBase	log2fold(untreated/treated)	gene_name
FBgn0000210	E005	0.127767	9.07477e-05	0.0355351	8.8222	-1.98321	br;
FBgn0003390	E003	0.0304749	7.30839e-06	0.00443186	70.5297	0.385263	shf;
FBgn0003390	E007	0.131955	1.21722e-05	0.00671628	7.41255	-2.44162	shf;
FBgn0005640	E003	0.122798	6.71907e-06	0.00429278	7.98089	-2.14218	Eip63E;
FBgn0010300	E001	0.0230659	5.88069e-05	0.0254949	48.3954	-0.562388	brat;
FBgn0014133	E004	0.137476	1.36541e-07	0.000150679	7.1074	-3.47818	bif;
FBgn0016917	E002	0.0697971	4.24127e-06	0.00363335	16.7367	0.840435	Stat92E;
FBgn0016917	E008	0.14544	2.985e-09	7.24699e-06	6.70895	-28.0572	Stat92E;
FBgn0020251	E006	0.170232	3.27342e-08	4.41511e-05	5.71216	-5.19187	sfl;
FBgn0026575	E001	0.030443	1.67889e-07	0.000169833	35.2075	-0.859221	hang;
FBgn0034013	E001	0.0224401	0	0	49.9835	1.02464	unc-5;
FBgn0034013	E004	0.073625	1.32339e-05	0.00698463	13.567	-1.91329	unc-5;
FBgn0034013	E005	0.0649256	3.01981e-14	1.83287e-10	15.4844	-4.40766	unc-5;
FBgn0034886	E018	0.0199612	4.01828e-09	8.12964e-06	57.4521	-1.06877	Pde8;
FBgn0036373	E002	0.0180129	4.48968e-06	0.00363335	283.064	0.393776	CG10741;
FBgn0036373	E003	0.0355305	6.29035e-06	0.00424214	123.76	-0.808395	CG10741;
FBgn0036663	E014	0.0746249	4.93827e-12	1.99819e-08	13.3766	-3.05631	CG9674;
FBgn0039025+FBgn0039026	E002	0.0320676	5.00118e-05	0.0224849	76.4878	-0.546871	CG7023;	CG7029;
FBgn0040388	E007	0.0333321	5.04584e-06	0.00382821	146.466	0.411528	boi;
FBgn0040388	E009	0.170128	5.8929e-09	9.77427e-06	5.7157	-4.82711	boi;
FBgn0042185	E005	0.0844524	7.66695e-06	0.00443186	11.7553	-1.82406	CG18769;
FBgn0042185	E007	0.089676	1.66173e-05	0.00806871	11.0438	1.36669	CG18769;
FBgn0050011	E009	0.139608	6.73207e-05	0.0278895	6.99617	-1.67232	gem;
FBgn0051216	E001	0.0287305	1.11946e-10	3.39729e-07	37.5851	-1.25839	Naam;
FBgn0051216	E003	0.0258757	5.67178e-08	6.88498e-05	42.353	0.86142	Naam;
FBgn0051522	E011	0.0472078	5.76834e-06	0.00411893	21.7429	-1.21269	CG31522;
FBgn0053094	E003	0.144796	1.59633e-05	0.00806871	6.73953	-2.75858	Synd;
FBgn0083959	E031	0.138948	6.44156e-09	9.77427e-06	7.03022	-3.85016	CG34123;
FBgn0086442	E002	0.278787	3.21216e-05	0.0149971	3.46072	3.04246	mib2;
FBgn0086442	E003	0.0524024	4.10201e-06	0.00363335	19.4393	-1.1475	mib2;
FBgn0259220	E007	0.0636524	6.89254e-05	0.0278895	15.8115	-1.34487	Doa;
CG7437
geneID	exonID	dispersion	pvalue	padjust	meanBase	log2fold(untreated/treated)	gene_name
CG7878
geneID	exonID	dispersion	pvalue	padjust	meanBase	log2fold(untreated/treated)	gene_name
CG7971
geneID	exonID	dispersion	pvalue	padjust	meanBase	log2fold(untreated/treated)	gene_name
CG8019
geneID	exonID	dispersion	pvalue	padjust	meanBase	log2fold(untreated/treated)	gene_name
FBgn0015806	E001	0.0278211	6.39294e-07	0.00810049	97.2306	-0.87512	S6k;
CG8144
geneID	exonID	dispersion	pvalue	padjust	meanBase	log2fold(untreated/treated)	gene_name
FBgn0000253	E002	0.0471095	0.000209882	0.0188699	21.0642	0.835591	Cam;
FBgn0000308	E001	0.0988715	4.35997e-06	0.000843689	9.66673	-1.83093	chic;
FBgn0000556	E001	0.144598	9.14429e-07	0.000215878	7.73415	-2.11384	Ef1alpha48D;
FBgn0000556	E002	0.10215	9.14429e-07	0.000215878	23.1124	0.97899	Ef1alpha48D;
FBgn0000578	E009	0.158721	1.59069e-05	0.00250354	5.94649	-2.08176	ena;
FBgn0000723	E015	0.0287747	1.93273e-06	0.000422481	36.1699	-0.659369	Fps85D;
FBgn0001203	E005	0.0915744	8.67265e-05	0.00956748	10.465	1.09676	Hk;
FBgn0001203	E008	0.101767	1.25037e-07	3.92758e-05	9.38276	-2.16466	Hk;
FBgn0001257	E002	0.303451	0.000211015	0.0188699	4.32921	2.14028	ImpL2;
FBgn0002643	E002	0.0216212	5.73403e-06	0.00101859	50.2218	-0.719531	mam;
FBgn0002643	E003	0.144951	0.000102149	0.010923	6.52416	1.93107	mam;
FBgn0002643	E004	0.0135484	0.000503986	0.0391385	89.4285	0.335256	mam;
FBgn0002921	E004	0.0456143	0.000402946	0.0325779	21.8069	0.907339	Atpalpha;
FBgn0003137	E017	0.0597441	5.54961e-05	0.00696889	73.5342	-0.494991	Ppn;
FBgn0003175	E002	0.0561538	6.54518e-11	5.15062e-08	17.466	-1.80008	px;
FBgn0003175	E015	0.031511	0	0	32.6731	1.684	px;
FBgn0003396	E001	0.137129	0.000427596	0.0338748	6.90521	-1.63116	shn;
FBgn0003475	E014	0.209578	1.68455e-05	0.00258239	4.48105	2.60465	spir;
FBgn0003862	E009	0.345344	0.000306323	0.0258274	2.70289	-3.64845	trx;
FBgn0004167	E014	0.13576	0.000410475	0.0328239	6.97654	1.596	kst;
FBgn0004198	E004	0.0233079	9.11438e-08	3.07389e-05	46.0074	0.908972	ct;
FBgn0004198	E010	0.0682909	0.000195178	0.0178595	14.2088	-1.50793	ct;
FBgn0004369	E007	0.0634276	0.000347885	0.0285169	15.3563	-1.04202	Ptp99A;
FBgn0004369	E014	0.0874453	8.97792e-07	0.000215878	10.9779	1.57573	Ptp99A;
FBgn0004449	E007	0.126154	6.72074e-08	2.64439e-05	7.52162	2.28734	Ten-m;
FBgn0004449	E009	0.0568193	0.000509696	0.0393232	23.4455	-0.667968	Ten-m;
FBgn0004606	E001	0.0232068	3.4765e-08	1.57833e-05	46.2399	-1.02906	zfh1;
FBgn0004606	E003	0.00619652	1.74971e-07	5.1634e-05	350.082	0.187833	zfh1;
FBgn0004652	E013	0.160586	0.000132406	0.0130243	11.6887	-1.80588	fru;
FBgn0004834	E002	0.0122543	2.71838e-08	1.28351e-05	110.754	-0.49134	Gprk2;
FBgn0004834	E003	0.0443718	3.61273e-09	1.93839e-06	171.795	1.01846	Gprk2;
FBgn0004907	E005	0.0686178	6.85139e-05	0.00800731	14.1378	-1.08533	14-3-3zeta;
FBgn0005630	E016	0.0251705	0	0	42.1056	1.8856	lola;
FBgn0005630	E018	0.0230629	0	0	46.575	-1.76681	lola;
FBgn0005630	E027	0.0206251	4.38102e-08	1.84691e-05	104.426	-0.785014	lola;
FBgn0010113	E001	0.0287312	1.00661e-07	3.30057e-05	36.2316	-1.13113	hdc;
FBgn0010113	E002	0.0173703	3.79416e-08	1.65875e-05	65.2958	0.550122	hdc;
FBgn0010825	E013	0.672236	0.000584435	0.0434172	1.38224	4.40802	Gug;
FBgn0011206	E001	0.0455686	0.000597411	0.044074	22.1773	0.73737	bol;
FBgn0011206	E011	0.0557298	8.026e-08	2.87348e-05	17.607	-1.42217	bol;
FBgn0011224	E014	0.255059	0.00016956	0.0158848	3.67183	-3.26827	heph;
FBgn0011224	E022	0.0999641	0.000471532	0.0371064	9.55758	-1.51973	heph;
FBgn0011224	E024	0.10981	0.000577893	0.0434172	8.67479	-1.57338	heph;
FBgn0011224	E041	0.0570827	0	0	147.349	1.72578	heph;
FBgn0011828	E001	0.03077	3.83515e-11	3.48232e-08	33.5515	1.2396	Pxn;
FBgn0011828	E009	0.0165153	0	0	69.4907	-1.04366	Pxn;
FBgn0013325	E002	0.345045	0.000130901	0.0130197	3.07747	-2.51863	RpL11;
FBgn0013733	E036	0.0782124	7.27402e-08	2.76976e-05	12.3293	-2.52915	shot;
FBgn0013759	E017	0.134388	0.000145007	0.0141459	22.148	-1.327	Caki;
FBgn0013759	E022	0.0866643	3.06801e-05	0.0043058	11.4035	1.37548	Caki;
FBgn0014467	E010	0.0908115	0.000332158	0.0274181	10.5561	-1.28597	CrebB-17A;
FBgn0016694	E010	0.0346564	8.49459e-08	2.94912e-05	29.4052	-1.11763	Pdp1;
FBgn0016694	E012	0.0906394	1.91739e-08	9.43036e-06	10.5769	1.91259	Pdp1;
FBgn0019985	E001	0.238028	4.15524e-06	0.000817475	3.93814	-3.46254	mGluRA;
FBgn0023407	E003	0.10315	9.06744e-05	0.00981945	10.5725	1.45697	B4;
FBgn0025803	E008	0.0138915	4.67522e-07	0.000125423	86.5565	0.454182	SNF4Agamma;
FBgn0026181	E001	0.158568	5.31115e-06	0.000964505	5.95234	2.14161	rok;
FBgn0026611	E008	0.035484	1.38598e-10	9.62356e-08	74.285	0.988421	AGO1;
FBgn0028433	E001	0.324166	0.000165758	0.0156528	2.88124	-28.5717	Ggamma30A;
FBgn0028433	E007	1.1529	0.000165758	0.0156528	0.804351	0.0261383	Ggamma30A;
FBgn0029738	E005	0.0821676	2.09941e-07	6.04425e-05	11.7117	1.66809	CG4068;
FBgn0029738	E009	0.0813608	0.000129805	0.0130197	13.5616	-1.36193	CG4068;
FBgn0030349	E007	0.114904	5.97963e-05	0.00727665	8.27919	1.24663	CG10353;
FBgn0030349	E010	0.145265	1.8587e-05	0.00281283	6.50974	-1.79174	CG10353;
FBgn0030462+FBgn0004456	E007	0.13299	5.24237e-10	3.25689e-07	7.12544	2.66669	CG15742;	mew;
FBgn0030462+FBgn0004456	E009	0.0520352	7.51789e-10	4.43706e-07	18.9393	-1.60598	CG15742;	mew;
FBgn0030752	E001	0.0847231	5.08102e-05	0.0065908	11.3446	-0.617226	CG9947;
FBgn0031016	E005	0.297184	0.000693126	0.0498882	3.14568	2.38255	kek5;
FBgn0031187	E005	0.0685265	8.19265e-05	0.00912321	34.0935	-0.884547	CG14619;
FBgn0031374	E014	0.361812	1.33739e-05	0.00219258	5.36716	2.29147	CG7337;
FBgn0031993	E001	0.161693	3.72748e-05	0.00505738	12.4704	-1.79288	CG8486;
FBgn0031993	E008	0.087955	2.07006e-05	0.00305437	10.9119	1.62364	CG8486;
FBgn0032633	E007	0.0859906	0.000215607	0.0191295	11.1709	-1.28053	CG6860;
FBgn0032694	E001	0.176629	0.000104137	0.010923	28.2565	-1.5825	MESR3;
FBgn0032901	E014	0.0692951	3.07416e-06	0.000636621	32.6246	-1.22783	CG9339;
FBgn0033212	E009	0.094609	1.00753e-12	9.91071e-10	10.1175	-3.17327	CG1399;
FBgn0033212	E024	0.279976	2.47983e-05	0.00361382	3.34127	2.69574	CG1399;
FBgn0033212	E025	0.498322	0.000153815	0.0148822	1.86776	3.86625	CG1399;
FBgn0033368	E001	0.0320311	5.78158e-06	0.00101859	54.1099	-0.462829	CG13743;
FBgn0033368	E008	0.201745	8.79976e-05	0.00961781	4.65785	2.34693	CG13743;
FBgn0033426	E001	0.0426399	7.91772e-05	0.00890103	78.947	-0.000563978	CG1814;
FBgn0033426	E008	0.974961	0.000608661	0.044625	0.951638	27.8635	CG1814;
FBgn0033502+FBgn0033504	E010	0.177392	3.10059e-05	0.0043058	5.30907	-2.45183	CG12910;	CAP;
FBgn0035142	E009	0.0460967	4.4372e-05	0.00581964	21.5616	-1.05091	hipk;
FBgn0035264+FBgn0027594	E013	0.0591863	0.000103448	0.010923	16.5198	-1.13459	Oseg4;	drpr;
FBgn0035397	E012	0.237165	4.99639e-07	0.000131061	3.95267	3.57725	CG11486;
FBgn0036302	E004	0.180936	4.84946e-06	0.00090862	5.20319	2.39446	sowah;
FBgn0036302	E012	0.0487108	2.55351e-14	3.76771e-11	20.3229	-2.12623	sowah;
FBgn0038826	E001	0.0873453	1.93782e-05	0.00289545	142.61	0.946133	CG17838;
FBgn0039635	E006	0.457933	0.000649785	0.0471343	2.18016	-0.0158508	CG11876;
FBgn0041111	E009	0.153664	4.32529e-05	0.00580179	6.14634	-2.55632	lilli;
FBgn0043070	E012	0.100892	4.76877e-06	0.000907912	9.46679	1.79532	MESK2;
FBgn0050492	E001	0.0525703	0.000131256	0.0130197	18.734	-0.960769	CG30492;
FBgn0050492	E015	0.023059	6.31358e-07	0.000162012	46.5842	0.627912	CG30492;
FBgn0051048	E013	0.195496	5.85769e-05	0.00720251	4.80922	2.05756	CG31048;
FBgn0051363	E002	0.462226	0.000479104	0.0374526	2.01464	3.07525	Jupiter;
FBgn0051363	E005	0.190888	0.00021716	0.0191295	4.92729	2.018	Jupiter;
FBgn0051363	E006	0.355243	0.000104567	0.010923	2.62688	3.06334	Jupiter;
FBgn0052021	E001	0.128467	0.000584829	0.0434172	7.38272	1.4566	CG32021;
FBgn0052021	E002	0.039881	0.000584829	0.0434172	25.2161	-0.430419	CG32021;
FBgn0052264	E012	0.0634778	1.26955e-08	6.51554e-06	15.3435	0.874269	CG32264;
FBgn0052264	E015	0.726391	0.000331056	0.0274181	1.27873	-28.2752	CG32264;
FBgn0052423	E007	0.0665589	1.18852e-05	0.00200418	14.5973	1.22708	shep;
FBgn0052477+FBgn0260457+FBgn0053229	E009	0.0422396	3.89889e-06	0.000780042	150.45	-0.647049	CR32477;	CG16971;	CG33229;
FBgn0052477+FBgn0260457+FBgn0053229	E012	0.0444619	9.25579e-06	0.0016067	22.4161	1.06098	CR32477;	CG16971;	CG33229;
FBgn0052521	E001	0.0194296	0.000553238	0.0421318	57.0066	0.382978	CG32521;
FBgn0052521	E002	0.179089	0.000106404	0.0110175	5.25784	2.19477	CG32521;
FBgn0052521	E005	0.039466	4.57069e-11	3.85374e-08	25.5047	-1.64844	CG32521;
FBgn0052529	E003	0.0254707	0.000165544	0.0156528	41.5378	0.670215	CG32529;
FBgn0052594	E001	0.0525358	0.000398696	0.0324566	18.7471	-0.437905	CG32594;
FBgn0052594	E006	0.307229	0.000323897	0.0271155	3.04175	2.60437	CG32594;
FBgn0052982	E001	0.0346189	1.20699e-10	8.90459e-08	29.4403	1.17576	CG32982;
FBgn0052982	E002	0.0553404	1.83189e-06	0.000415839	29.7384	-1.20203	CG32982;
FBgn0053158	E003	0.0405426	7.67688e-05	0.00871326	58.7566	-0.815075	CG33158;
FBgn0053158	E005	0.02861	6.36872e-05	0.00767106	217.457	0.477332	CG33158;
FBgn0053181	E005	0.232991	1.68377e-05	0.00258239	4.02447	2.11281	CG33181;
FBgn0053197	E004	0.0237793	7.4034e-05	0.00856762	44.9531	-0.616832	mbl;
FBgn0053197	E011	0.0992262	2.45874e-07	6.91024e-05	33.8738	1.42438	mbl;
FBgn0053653	E003	0.218809	2.91533e-05	0.00414609	4.28919	-3.39493	Caps;
FBgn0058470	E011	0.0916363	2.61327e-05	0.00376184	18.5966	1.31656	CG40470;
FBgn0083919	E012	0.169659	0.000257061	0.0219881	5.55571	1.87218	Zasp52;
FBgn0083919	E021	0.0211225	1.8915e-06	0.00042127	51.6196	-0.643676	Zasp52;
FBgn0083940	E003	0.488003	0.000252663	0.0217696	1.90752	-28.8783	CG34104;
FBgn0085375+FBgn0052613	E007	0.0422264	8.03327e-08	2.87348e-05	27.254	1.20412	mamo;	CG32613;
FBgn0085375+FBgn0052613	E008	0.0303003	7.50287e-05	0.00859843	34.1331	-0.807416	mamo;	CG32613;
FBgn0085386	E007	0.142	2.98234e-06	0.000628635	6.6629	-4.41541	CG34357;
FBgn0085386	E011	0.0766032	2.08737e-06	0.000447987	12.5996	1.23828	CG34357;
FBgn0085442	E009	0.101448	6.92668e-13	8.17625e-10	9.41321	-2.86693	NKAIN;
FBgn0085442	E010	0.05987	1.04583e-13	1.37166e-10	16.3205	1.84106	NKAIN;
FBgn0085443	E004	0.297693	5.44616e-05	0.00691252	3.14025	2.68775	spri;
FBgn0085446	E006	0.260156	0.000538125	0.0412469	3.599	2.24597	CG34417;
FBgn0086364	E009	0.0268001	6.75628e-05	0.00797511	51.5249	-0.496377	rdx;
FBgn0086364	E013	0.0845077	5.18992e-08	2.11247e-05	11.3746	1.73741	rdx;
FBgn0086676	E001	0.0799872	9.73103e-06	0.00166471	77.6338	-0.725559	spin;
FBgn0086897	E004	0.00865495	4.66987e-07	0.000125423	548.512	0.145143	sqd;
FBgn0086897	E009	0.119731	0.000108915	0.0111794	7.93622	-1.89599	sqd;
FBgn0086897	E010	0.090891	3.43069e-05	0.00470882	10.5466	-1.72972	sqd;
FBgn0250818	E001	0.0842429	5.84821e-05	0.00720251	11.4118	-1.55314	CG34360;
FBgn0250818	E003	0.0651645	0	0	14.9258	-3.56722	CG34360;
FBgn0250818	E008	0.0843098	9.99423e-13	9.91071e-10	11.6646	-3.22697	CG34360;
FBgn0250818	E010	0.0133844	0	0	134.996	0.921392	CG34360;
FBgn0259111	E008	0.0442225	0.000205719	0.0186793	22.5469	-1.02236	Ndae1;
FBgn0259176	E011	0.0622656	0.000306293	0.0258274	26.1569	0.957151	bun;
FBgn0259240	E004	0.0205792	8.27694e-07	0.000207874	53.2343	0.713497	Ten-a;
FBgn0259240	E007	0.0322812	1.4968e-06	0.000346436	31.8075	-1.33419	Ten-a;
FBgn0259735	E004	0.109507	4.93935e-06	0.000911002	8.69955	-2.63244	CG42389;
FBgn0259984	E016	0.426584	0.000411551	0.0328239	2.18424	2.83371	kuz;
FBgn0260465	E003	0.0444999	6.51967e-05	0.00777356	39.9755	-0.815005	CG3563;
FBgn0260465	E010	0.0463201	1.25232e-05	0.00208202	36.3024	0.856387	CG3563;
FBgn0260634+FBgn0053111	E007	0.0618788	0.000188033	0.0173402	15.7617	-0.715891	eIF4G2;	CG33111;
FBgn0260952+FBgn0065083+FBgn0065107	E020	0.217831	5.36556e-05	0.00688425	4.30875	-2.95798	Msp-300;	snmRNA:765;	snmRNA:128;
FBgn0260992	E003	0.162729	1.26438e-07	3.92758e-05	5.79708	-2.70095	vib;
FBgn0261016	E002	0.00835453	4.38181e-05	0.00581156	179.675	0.0679105	CG42600;
FBgn0261016	E004	0.252064	3.2422e-06	0.000659844	3.71602	-3.69366	CG42600;
FBgn0261258	E001	0.281738	0.000126688	0.0128916	38.315	-2.15455	rgn;
FBgn0261444	E012	0.121706	0.000185797	0.0172689	15.9016	1.38323	CG3638;
FBgn0261451	E050	0.176071	1.0864e-09	6.1066e-07	5.34964	2.99121	trol;
FBgn0261552	E004	0.0237663	0.00022203	0.0194136	44.9814	0.639791	ps;
FBgn0261552	E005	0.0216198	1.48608e-05	0.0023705	50.2255	0.673412	ps;
FBgn0261552	E009	0.041082	1.39171e-05	0.00225038	24.4164	-1.11405	ps;
FBgn0261556	E002	0.0380809	0.000233157	0.0202367	26.5177	0.758639	CG42674;
FBgn0261570	E001	0.0719458	1.68117e-07	5.08835e-05	16.1796	1.31945	CG42684;
FBgn0261570	E005	0.147789	4.01609e-10	2.63366e-07	6.39612	-3.47953	CG42684;
FBgn0261573	E009	0.107594	0.000650872	0.0471343	8.85896	-1.18482	CoRest;
CG8241
geneID	exonID	dispersion	pvalue	padjust	meanBase	log2fold(untreated/treated)	gene_name
FBgn0000250	E001	0.0624325	3.47498e-05	0.00361421	24.4582	1.17026	cact;
FBgn0000250	E006	0.10161	5.47595e-12	4.20371e-09	12.4461	-5.73089	cact;
FBgn0000253	E002	0.054902	0.000141934	0.0114981	30.0288	1.088	Cam;
FBgn0000253	E005	0.0474281	2.01009e-05	0.0022348	38.7994	-1.20798	Cam;
FBgn0000308	E001	0.0917845	3.44727e-05	0.00360866	42.6097	-1.76216	chic;
FBgn0000308	E002	0.0407871	6.8006e-09	2.49165e-06	52.398	-1.65211	chic;
FBgn0000308	E003	0.0658723	3.42109e-10	1.6221e-07	32.3043	2.35636	chic;
FBgn0000308	E005	0.049951	0.000193864	0.0149535	35.3174	1.04615	chic;
FBgn0000338	E009	0.0383851	0.000674361	0.0401158	60.0043	0.827054	cnc;
FBgn0000395	E005	0.101273	1.37111e-06	0.00023267	17.7449	-4.3917	cv-2;
FBgn0000395	E006	0.0364913	2.11153e-05	0.00231564	67.7597	0.701148	cv-2;
FBgn0000546	E006	0.0355623	0.000137711	0.0112123	72.3469	0.614719	EcR;
FBgn0000546	E007	0.0853552	9.51606e-08	2.69138e-05	15.6314	-2.32333	EcR;
FBgn0000568	E003	0.0675183	4.55448e-05	0.00442306	21.7351	-1.98548	Eip75B;
FBgn0000568	E009	0.0619442	2.97111e-11	1.8422e-08	24.756	2.21168	Eip75B;
FBgn0000579	E003	0.351014	0.000823831	0.0462752	3.01617	-3.48332	Eno;
FBgn0001104	E002	0.300255	4.23728e-05	0.00419075	3.56606	-4.41101	G-ialpha65A;
FBgn0001104	E004	0.025674	1.28453e-07	3.45131e-05	258.882	0.215481	G-ialpha65A;
FBgn0001203	E005	0.0786418	2.58643e-05	0.00274314	17.4788	1.40052	Hk;
FBgn0001203	E008	0.113959	3.3523e-06	0.000509835	10.7778	-2.21459	Hk;
FBgn0001215	E008	0.11296	1.14581e-05	0.00141004	17.7875	2.03125	Hrb98DE;
FBgn0001297	E005	0.338609	0.000512767	0.0321647	3.13428	-4.51849	kay;
FBgn0002643	E003	0.0952822	0.000703714	0.041253	13.5186	2.10604	mam;
FBgn0002643	E008	0.188214	0.000326267	0.0230691	5.96752	-2.46892	mam;
FBgn0002781	E029	0.752701	0.000429381	0.0283691	1.35846	-29.3146	mod(mdg4);
FBgn0003165	E007	0.0295527	0.000819784	0.0462089	128.709	0.632289	pum;
FBgn0003175	E002	0.0428108	1.62534e-07	4.00917e-05	47.3417	-1.37079	px;
FBgn0003175	E015	0.0309244	4.19541e-05	0.00417495	109.278	0.703898	px;
FBgn0003189	E005	0.174909	0.000100523	0.00844024	6.48624	-2.2033	r;
FBgn0003463	E003	0.454468	9.53174e-05	0.00808743	2.29492	-4.55693	sog;
FBgn0003463	E005	0.249233	8.08579e-05	0.00708429	4.3662	2.5542	sog;
FBgn0003475	E014	0.0856762	0.000538529	0.0334894	15.5528	1.52399	spir;
FBgn0003716	E002	0.188198	9.78368e-11	5.43872e-08	29.4163	-4.02211	tkv;
FBgn0003716	E003	0.191532	8.93974e-12	6.5508e-09	5.85085	-28.9728	tkv;
FBgn0003716	E005	0.028268	0.000404045	0.0268275	154.43	0.235668	tkv;
FBgn0003716	E006	0.0547449	0.000238684	0.01757	75.1047	0.768023	tkv;
FBgn0004055	E001	0.230432	0.000726891	0.0421519	4.75974	2.44815	uzip;
FBgn0004055	E002	0.152051	0.000726891	0.0421519	7.62485	-1.38412	uzip;
FBgn0004197	E003	0.540057	0.000219622	0.0164676	1.91589	-29.8845	Ser;
FBgn0004198	E004	0.0416256	9.26879e-05	0.00794799	50.1774	1.04845	ct;
FBgn0004198	E010	0.0997712	1.05921e-08	3.4151e-06	12.7399	-2.88435	ct;
FBgn0004449	E007	0.0988801	4.12099e-10	1.89813e-07	16.3357	3.49671	Ten-m;
FBgn0004449	E009	0.0480934	4.13641e-07	8.60987e-05	37.8163	-1.10204	Ten-m;
FBgn0004509	E001	0.0636327	7.89021e-09	2.64996e-06	23.7559	2.14214	Fur1;
FBgn0004509	E013	0.163801	5.22318e-06	0.000719682	6.99377	-3.55226	Fur1;
FBgn0004551	E001	0.227267	0.000303466	0.0216468	4.83307	0.553074	Ca-P60A;
FBgn0004647	E001	0.103588	1.49548e-07	3.82677e-05	12.1451	-2.53704	N;
FBgn0004647	E002	0.110716	4.53423e-07	9.13705e-05	11.1711	2.56718	N;
FBgn0004889	E004	0.0872589	0.000143367	0.0115561	15.1765	-1.20445	tws;
FBgn0005536	E017	0.136658	0.000350739	0.0241635	9.72243	2.0803	Mbs;
FBgn0005630	E008	0.0582366	4.6628e-05	0.00450114	33.7686	1.59386	lola;
FBgn0005630	E012	0.0329848	1.21591e-09	5.29773e-07	89.0768	1.62419	lola;
FBgn0005630	E016	0.0331339	0.000805827	0.0455815	87.9012	0.748758	lola;
FBgn0005630	E027	0.0449194	7.33117e-05	0.00656588	105.053	-1.07503	lola;
FBgn0005636	E001	0.165449	0.000462479	0.0297037	6.91349	-2.87797	nvy;
FBgn0005636	E002	0.318727	0.00013124	0.0107945	3.34418	2.88441	nvy;
FBgn0005640	E011	0.059308	7.10171e-06	0.000962073	26.4978	1.4589	Eip63E;
FBgn0010300	E002	0.0547214	2.13474e-05	0.00232528	30.1938	1.41648	brat;
FBgn0010300	E004	0.289816	0.000374392	0.0254252	3.70497	-4.31826	brat;
FBgn0010300	E005	0.459431	0.000742758	0.0427643	5.26914	-4.62712	brat;
FBgn0010909	E009	0.0475757	4.99846e-09	1.91857e-06	38.5769	1.82868	msn;
FBgn0010909	E019	0.0566411	0	0	28.5283	-3.32256	msn;
FBgn0011224	E014	0.153981	9.91821e-09	3.26309e-06	7.51349	-4.53929	heph;
FBgn0011224	E022	0.101538	0.000483754	0.0305827	12.4575	-1.78576	heph;
FBgn0011274+FBgn0260632	E008	0.0774995	0.000852548	0.0473928	17.8375	-1.18192	Dif;	dl;
FBgn0011288	E008	0.033996	1.70636e-05	0.00192366	81.6682	-1.00175	Snap25;
FBgn0011661	E010	0.263215	0.000311662	0.0221335	4.11329	-3.27627	Moe;
FBgn0011666	E001	0.233571	0.000467296	0.0298939	4.68916	3.07438	msi;
FBgn0011666	E002	0.0478657	0.000691321	0.0409735	38.147	0.78074	msi;
FBgn0011666	E004	0.0787316	4.7536e-07	9.46084e-05	17.4512	-2.22289	msi;
FBgn0011817	E005	0.198904	4.42724e-06	0.000620622	5.60725	-29.7416	nmo;
FBgn0012049	E002	0.132113	0.000847392	0.0472692	9.00348	1.49225	BtbVII;
FBgn0013765	E015	0.0504688	0.000289883	0.0208625	34.6786	0.843088	cnn;
FBgn0013984	E010	0.250152	9.8925e-05	0.00834958	4.34862	3.3617	InR;
FBgn0013984	E013	0.0456666	1.71582e-06	0.000276608	41.6677	-1.47262	InR;
FBgn0013984	E014	0.139512	1.90024e-05	0.00212734	8.43737	2.69003	InR;
FBgn0014362	E015	0.0818605	4.16581e-07	8.60987e-05	24.9449	1.94613	mub;
FBgn0014388	E002	0.0494163	3.58124e-06	0.000524847	93.4499	-0.554508	sty;
FBgn0014388	E003	0.303512	3.58124e-06	0.000524847	12.1019	4.49717	sty;
FBgn0015286	E001	0.0747607	0.000542196	0.0334894	18.7606	1.46528	Rala;
FBgn0015521	E006	0.181779	3.60576e-05	0.00372619	15.5963	1.7432	oho23B;
FBgn0015527	E001	0.093608	9.04483e-05	0.00779741	13.8339	0.00238929	pen;
FBgn0015542	E008	0.120511	0.000294517	0.0211019	10.0621	-2.08157	sima;
FBgn0016031	E007	0.367811	2.05117e-05	0.00226486	4.77925	4.03927	lama;
FBgn0016694	E008	0.234302	0.00033434	0.0234343	4.67305	-3.17333	Pdp1;
FBgn0016930	E008	0.128332	1.95023e-07	4.42813e-05	9.32309	-3.84366	smi35A;
FBgn0016930	E011	0.0654732	1.40301e-05	0.00170059	22.7538	1.42391	smi35A;
FBgn0020278	E003	0.0650024	1.02351e-05	0.00126923	23.002	-1.49956	loco;
FBgn0020278	E005	0.111756	0.000387027	0.0261057	11.0418	1.70615	loco;
FBgn0020309	E010	0.0694786	0.00043356	0.0284647	20.8408	-1.3892	crol;
FBgn0020386	E008	0.0398493	0.000803116	0.0455815	55.1263	0.879865	Pk61C;
FBgn0020621	E010	0.0435997	1.83552e-11	1.28654e-08	45.6254	1.37048	Pkn;
FBgn0020621	E015	0.0776603	1.24545e-12	1.11544e-09	17.7861	-2.97373	Pkn;
FBgn0020647	E012	0.0729809	7.49751e-07	0.000138928	102.506	1.56824	KrT95D;
FBgn0022131	E001	0.0475196	1.02555e-06	0.000183699	38.6612	1.05669	aPKC;
FBgn0022131	E012	0.0991102	1.58036e-05	0.00183288	32.2309	-1.60499	aPKC;
FBgn0022201	E001	0.167822	7.85832e-05	0.00692262	6.80114	-2.95472	milt;
FBgn0022201	E003	0.0462516	5.54802e-06	0.000757963	40.6693	0.617455	milt;
FBgn0022764	E003	0.0742226	9.11211e-06	0.00115666	18.9534	-1.71942	Sin3A;
FBgn0022764	E013	0.0320826	2.15153e-05	0.00232784	96.9221	0.653384	Sin3A;
FBgn0023083+FBgn0038627	E002	0.0568452	7.35968e-08	2.11867e-05	28.362	1.12267	fray;	CG7694;
FBgn0023083+FBgn0038627	E003	0.136427	2.37109e-07	5.23621e-05	8.66449	-2.78667	fray;	CG7694;
FBgn0023407	E001	0.0844433	0.000121794	0.0100689	15.8591	-1.83975	B4;
FBgn0024321	E001	0.069012	1.06237e-12	1.00744e-09	21.0469	-2.91354	NK7.1;
FBgn0024321	E004	0.0387177	8.14575e-07	0.000149225	58.8222	1.23454	NK7.1;
FBgn0025803	E008	0.0279207	1.77481e-07	4.2076e-05	163.248	0.881317	SNF4Agamma;
FBgn0025803	E017	0.354372	2.17458e-05	0.00233709	2.98571	-5.41853	SNF4Agamma;
FBgn0025803	E030	0.0887998	1.65339e-05	0.00187707	14.8273	-2.02142	SNF4Agamma;
FBgn0026376	E006	0.518774	0.000231002	0.0171612	1.99794	-4.74381	Rgl;
FBgn0026376	E007	0.0266456	0.000120005	0.00997216	206.552	0.231933	Rgl;
FBgn0026575	E001	0.0438177	1.56326e-06	0.000257156	45.1729	-1.0564	hang;
FBgn0026575	E003	0.112401	6.93282e-05	0.00627888	10.9631	2.09843	hang;
FBgn0027932	E008	0.0653	3.85336e-12	3.106e-09	22.8445	-2.78161	Akap200;
FBgn0028341	E014	0.236629	0.000390105	0.0262037	4.62241	2.77192	l(1)G0232;
FBgn0028509	E001	0.0245023	1.29896e-14	1.90369e-11	372.773	0.800563	cenG1A;
FBgn0028509	E002	0.0611289	6.69724e-07	0.000127019	25.2697	-1.80554	cenG1A;
FBgn0028509	E003	0.197795	7.82976e-05	0.00692262	5.64258	-3.09371	cenG1A;
FBgn0028704	E005	0.0420733	1.75458e-07	4.2076e-05	57.7601	-1.22223	Nckx30C;
FBgn0028704	E006	0.0307042	1.55566e-07	3.91856e-05	693.206	0.694112	Nckx30C;
FBgn0029504	E006	0.0287266	0.000775055	0.044465	144.148	0.729892	CHES-1-like;
FBgn0029881	E002	0.0659686	3.21411e-07	7.00198e-05	22.4984	1.56893	CG3973;
FBgn0030512	E006	0.0397879	0.000237399	0.0175555	55.315	0.503056	CG9940;
FBgn0030626	E001	0.0285796	0	0	147.29	1.36741	CG15032;
FBgn0030626	E003	0.0592126	0	0	26.5654	-6.12437	CG15032;
FBgn0031374	E014	0.148338	0.000483621	0.0305827	11.8927	1.70726	CG7337;
FBgn0032469	E006	0.0798669	3.85164e-05	0.00390518	17.1098	-2.13153	CG9932;
FBgn0032600	E006	0.0442513	3.51966e-06	0.000524847	44.299	0.625057	CG17912;
FBgn0032633	E001	0.048894	0.00055485	0.0340104	36.6972	0.694218	CG6860;
FBgn0032694	E002	0.0350681	3.75052e-08	1.09931e-05	75.0493	-1.17628	MESR3;
FBgn0032694	E003	0.0859854	1.75899e-09	7.27096e-07	60.8697	2.17856	MESR3;
FBgn0032886	E001	0.024146	0.000697692	0.0410492	430.334	0.265397	CG9328;
FBgn0032886	E002	0.0919562	0.000697692	0.0410492	14.1598	-1.57006	CG9328;
FBgn0033188	E005	0.0488196	4.76019e-05	0.0045678	36.7984	0.632989	CG1600;
FBgn0033699	E003	0.162489	0.000106967	0.00893478	7.68768	-2.655	RpS11;
FBgn0034091	E007	0.0669442	0.000365762	0.0250913	22.0118	-1.35665	mrj;
FBgn0034091	E009	0.0319556	3.98453e-06	0.000573523	98.1394	0.783096	mrj;
FBgn0034421	E003	0.160534	2.2108e-06	0.000346022	7.15848	-3.17494	hppy;
FBgn0034611	E008	0.220681	0.000804743	0.0455815	11.2317	0.00369883	CG10069;
FBgn0034644	E001	0.0823425	8.21907e-06	0.00106794	16.4097	-1.68091	CG10082;
FBgn0034644	E003	0.113963	0.000624914	0.0374507	10.7772	1.70242	CG10082;
FBgn0034644	E004	0.153415	0.000738708	0.0426836	7.5458	2.05341	CG10082;
FBgn0035049	E006	0.034929	7.46239e-06	0.00100251	75.8468	0.921917	Mmp1;
FBgn0035087	E002	0.46324	0.000204834	0.0156499	6.27609	-4.02513	CG2765;
FBgn0035087	E005	0.0288041	1.48013e-07	3.82677e-05	142.543	0.726426	CG2765;
FBgn0035101	E002	0.135239	3.80466e-05	0.00389329	8.75527	2.35108	p130CAS;
FBgn0035133	E006	0.023774	9.04098e-06	0.00115666	513.074	0.414887	Ptpmeg;
FBgn0035133	E008	0.0588096	0.000553291	0.0340104	26.8549	-1.2356	Ptpmeg;
FBgn0035142	E011	0.505169	0.000723961	0.0421519	2.05418	-25.9702	hipk;
FBgn0035347	E001	0.0586931	1.51306e-06	0.000251464	26.9399	1.79306	CG33232;
FBgn0035347	E006	0.0286877	2.55185e-08	7.61822e-06	373.521	-0.604705	CG33232;
FBgn0035542	E002	0.404229	0.000598826	0.036292	2.59643	27.8654	CG11347;
FBgn0036373	E002	0.0251788	1.66533e-15	3.35586e-12	297.265	1.14256	CG10741;
FBgn0036373	E003	0.0280643	6.68189e-11	3.98958e-08	159.484	-1.20246	CG10741;
FBgn0036732	E002	0.138096	3.03158e-06	0.000465448	17.5562	2.27697	Oatp74D;
FBgn0036732	E003	0.215405	4.30239e-07	8.77959e-05	37.1402	-2.72388	Oatp74D;
FBgn0037081	E004	0.0258277	0.0005333	0.033323	248.909	0.21714	CG6049;
FBgn0037207	E002	0.11599	6.79128e-05	0.00618544	10.5453	2.19139	Mes2;
FBgn0037207	E003	0.049383	7.70384e-06	0.0010097	36.0457	-0.687728	Mes2;
FBgn0037643	E011	0.0284354	0.000224746	0.0167737	150.512	0.112751	skap;
FBgn0037720	E001	0.158763	1.06287e-06	0.000188292	7.2511	-3.00787	CG8312;
FBgn0037720	E002	0.0528609	1.51287e-06	0.000251464	32.0046	0.958463	CG8312;
FBgn0038197	E022	0.196185	1.55345e-05	0.00182797	5.69471	-2.88887	foxo;
FBgn0038258	E001	0.0597697	1.94178e-13	2.0869e-10	26.1752	2.44938	CG7362;
FBgn0038258	E004	0.047947	1.90186e-07	4.37998e-05	38.0283	-1.73911	CG7362;
FBgn0038842	E001	0.0667026	1.57133e-05	0.00183288	22.1303	-1.34287	CG5630;
FBgn0038842	E007	0.0493187	1.52189e-05	0.00180399	36.13	1.03743	CG5630;
FBgn0039025+FBgn0039026	E001	0.0590981	4.94839e-06	0.000687698	26.647	1.62095	CG7023;	CG7029;
FBgn0039025+FBgn0039026	E002	0.030722	0.00033964	0.0237028	111.767	-0.611183	CG7023;	CG7029;
FBgn0039109	E005	0.685016	0.000832314	0.0465894	1.49711	-5.06351	CG10365;
FBgn0039714	E001	0.677949	0.000646869	0.0386229	1.60673	-4.67423	CG7816;
FBgn0039804	E003	0.252802	0.000212622	0.0161683	4.29874	3.10906	CG15544;
FBgn0039858	E001	0.108538	0.000333115	0.0234343	11.4516	-1.86821	CycG;
FBgn0040238	E002	0.139238	3.81577e-05	0.00389329	8.457	2.46261	Best1;
FBgn0040238	E007	0.339944	9.42655e-05	0.0080405	3.12113	-4.04585	Best1;
FBgn0040297	E001	0.106239	0.000469707	0.0299294	11.7636	1.84744	Nhe2;
FBgn0040297	E002	0.0568197	7.46331e-07	0.000138928	28.3826	1.59859	Nhe2;
FBgn0040297	E023	0.447361	0.000241612	0.0177047	2.33325	-5.09785	Nhe2;
FBgn0040297	E024	0.0613998	1.63108e-05	0.00186544	25.0967	-1.41788	Nhe2;
FBgn0040493	E002	0.155473	4.26015e-06	0.000602437	7.42962	-2.80362	granny-smith;
FBgn0040493	E006	0.0311745	3.44345e-09	1.35395e-06	106.35	0.718382	granny-smith;
FBgn0040765	E001	0.167356	7.41782e-09	2.59962e-06	6.82289	-3.90834	luna;
FBgn0040765	E003	0.0229056	7.41782e-09	2.59962e-06	930.776	0.275137	luna;
FBgn0041092	E001	0.11197	5.66474e-07	0.000110026	64.5357	1.92207	tai;
FBgn0041092	E009	0.215482	1.774e-06	0.000283155	5.12721	-29.4803	tai;
FBgn0041210	E013	0.0807767	0.000617344	0.0371351	16.8457	-1.39779	HDAC4;
FBgn0043841	E007	0.0513579	1.22941e-05	0.00150147	33.6342	-1.17459	vir-1;
FBgn0043841	E010	0.0844891	2.54644e-05	0.00271862	15.8475	1.849	vir-1;
FBgn0045852	E003	0.117347	1.00881e-05	0.0012607	10.3954	-2.49721	ham;
FBgn0045852	E007	0.179788	0.000181394	0.0142647	6.28588	2.47342	ham;
FBgn0050015	E005	0.217778	4.08855e-05	0.00409389	5.06712	-3.68911	CG30015;
FBgn0050015	E009	0.091075	4.22533e-06	0.000602437	14.34	2.21197	CG30015;
FBgn0050089	E003	0.0622811	0.000375362	0.0254252	24.5498	0.214619	CG30089;
FBgn0050089	E004	0.0970634	1.44611e-07	3.82177e-05	13.1985	-27.7439	CG30089;
FBgn0050389	E003	0.271337	5.11402e-05	0.00487829	3.97938	-27.3464	CG30389;
FBgn0050438	E006	0.0690569	4.38812e-05	0.00431347	21.0269	-1.41203	CG30438;
FBgn0050497	E002	0.0319463	4.55191e-15	7.51712e-12	98.2299	-1.52676	CG30497;
FBgn0050497	E003	0.0280989	0	0	158.6	1.47148	CG30497;
FBgn0051216	E003	0.0394862	0.000369299	0.0252266	56.2606	0.753783	Naam;
FBgn0051314	E001	0.242774	1.59094e-06	0.000259066	4.49383	4.88865	Neu3;
FBgn0051314	E007	0.15007	0.000248773	0.0181469	7.74262	2.22537	Neu3;
FBgn0051314	E008	0.0321401	7.70863e-09	2.64406e-06	96.3818	-0.715049	Neu3;
FBgn0051324	E001	0.0417809	2.98843e-10	1.45989e-07	49.7868	1.07921	CG31324;
FBgn0051324	E002	0.0785854	2.98843e-10	1.45989e-07	17.4962	-3.06655	CG31324;
FBgn0051363	E002	0.220624	0.000404384	0.0268275	6.39288	2.62212	Jupiter;
FBgn0051363	E005	0.158174	1.4149e-05	0.00170221	12.1825	2.65719	Jupiter;
FBgn0051363	E007	0.0270727	2.1424e-07	4.79689e-05	189.698	-0.87972	Jupiter;
FBgn0051641	E004	0.0410276	0.000343256	0.0237495	51.7411	-0.571613	stai;
FBgn0051992	E020	0.101794	7.55399e-05	0.00672806	12.4175	1.90174	gw;
FBgn0052062	E003	0.261041	8.86041e-05	0.00770764	4.15067	-3.08507	CG32062;
FBgn0052066	E005	0.208193	9.98369e-06	0.0012574	5.32774	3.40038	CG32066;
FBgn0052138	E009	0.142773	6.34571e-05	0.00584567	56.0789	1.55047	CG32138;
FBgn0052264	E009	0.120133	3.96155e-05	0.00399151	10.1007	-2.85682	CG32264;
FBgn0052264	E012	0.0397323	9.38099e-07	0.000169922	55.4867	0.706028	CG32264;
FBgn0052521	E001	0.0340982	4.27523e-10	1.91447e-07	80.9873	1.24214	CG32521;
FBgn0052521	E004	0.143073	0.000569446	0.0347729	8.18953	-2.214	CG32521;
FBgn0052521	E005	0.0479185	2.07947e-11	1.3968e-08	38.0698	-1.98502	CG32521;
FBgn0052626	E008	0.114727	1.63158e-05	0.00186544	10.6886	1.79466	CG32626;
FBgn0052816	E006	0.261259	0.000439149	0.0285465	8.07946	2.70088	CG32816;
FBgn0052982	E001	0.0458643	4.66294e-15	7.51712e-12	41.3248	2.26962	CG32982;
FBgn0052982	E003	0.0574472	8.28063e-06	0.00106794	27.8825	-1.5135	CG32982;
FBgn0053197	E003	0.246309	5.71793e-05	0.00532825	4.42307	-4.33728	mbl;
FBgn0053197	E004	0.041187	7.32231e-11	4.21582e-08	51.3149	-1.48747	mbl;
FBgn0053197	E011	0.20528	1.98229e-06	0.000313299	45.6419	2.83687	mbl;
FBgn0053197	E012	0.0994344	4.14081e-07	8.60987e-05	12.7952	2.86673	mbl;
FBgn0053516	E001	0.0936307	2.81469e-06	0.000436304	13.8295	-2.48242	dpr3;
FBgn0053516	E003	0.175231	0.000178088	0.0140805	6.47261	-3.06218	dpr3;
FBgn0053516	E007	0.0401053	2.26485e-14	3.04264e-11	54.3538	1.70858	dpr3;
FBgn0053936+FBgn0053937	E003	0.027853	1.08774e-07	3.02336e-05	165.086	0.628504	CG33936;	CG33937;
FBgn0053936+FBgn0053937	E006	0.224721	0.000571933	0.0347929	4.89372	-3.15963	CG33936;	CG33937;
FBgn0053936+FBgn0053937	E007	0.126034	0.000511321	0.0321647	9.52876	-2.06457	CG33936;	CG33937;
FBgn0062413	E001	0.0681479	0.000285008	0.0206036	21.4396	0.938776	Ctr1A;
FBgn0062413	E004	0.124876	0.000178179	0.0140805	9.63582	-1.78602	Ctr1A;
FBgn0063485	E007	0.0311228	3.85334e-06	0.000559637	106.942	0.76404	Lasp;
FBgn0063485	E008	0.0708951	1.64137e-07	4.00917e-05	72.8562	-1.78079	Lasp;
FBgn0064122+FBgn0064121	E002	0.187806	0.000134512	0.0110075	6.95402	-2.60362	CG33691;	CG33692;
FBgn0064122+FBgn0064121	E003	0.0517375	5.63038e-05	0.00527717	33.2072	0.652202	CG33691;	CG33692;
FBgn0064225	E003	0.65317	0.000602603	0.0363841	76.2214	-3.54913	RpL5;
FBgn0083919	E009	0.164678	0.000462299	0.0297037	6.9508	2.42672	Zasp52;
FBgn0083919	E020	0.0306903	0	0	112.168	-2.78977	Zasp52;
FBgn0083919	E021	0.0532014	2.88813e-11	1.8422e-08	31.6572	2.27268	Zasp52;
FBgn0085402	E003	0.0947327	6.28286e-05	0.00582103	187.74	1.37506	Ect4;
FBgn0085402	E005	0.159137	1.14933e-06	0.000197803	7.23133	4.14473	Ect4;
FBgn0085402	E006	0.248105	0.00043436	0.0284647	4.38796	-3.69394	Ect4;
FBgn0085442	E010	0.0434901	0.000191321	0.0148283	45.8565	0.697959	NKAIN;
FBgn0085443	E012	0.056245	2.51353e-08	7.61822e-06	32.286	1.57686	spri;
FBgn0085446	E003	0.102103	5.31326e-05	0.00500906	12.3697	-1.71221	CG34417;
FBgn0085450	E003	0.0337427	0.000196538	0.0150876	83.4056	-0.650364	Snoo;
FBgn0085450	E004	0.0418983	0.000541078	0.0334894	51.7901	0.815702	Snoo;
FBgn0085478	E005	0.0581907	0.000454674	0.029437	27.3122	1.08703	CG34449;
FBgn0086056+FBgn0020910	E001	0.037386	5.89235e-09	2.20908e-06	170.099	1.02605	snoRNA:Me18S-A425;	RpL3;
FBgn0086056+FBgn0020910	E006	0.447846	0.000281003	0.0204056	3.50688	-4.87249	snoRNA:Me18S-A425;	RpL3;
FBgn0086056+FBgn0020910	E013	0.126412	0.000216737	0.0163272	9.49433	-2.32347	snoRNA:Me18S-A425;	RpL3;
FBgn0086361	E011	0.0380848	1.44368e-08	4.47568e-06	61.1137	1.10252	alph;
FBgn0086897	E004	0.0230775	1.91411e-09	7.71434e-07	801.567	0.472393	sqd;
FBgn0086897	E010	0.108877	3.22944e-05	0.00340273	12.5833	-2.17781	sqd;
FBgn0086901	E012	0.239098	0.000163201	0.0130246	4.56987	3.77	cv-c;
FBgn0243505	E006	0.187155	6.65565e-05	0.00609635	6.00577	-2.01952	sdt;
FBgn0243512	E002	0.0856398	5.78493e-07	0.000111022	15.5617	-2.61649	puc;
FBgn0243512	E003	0.0256394	1.26491e-08	3.99836e-06	261.24	0.623635	puc;
FBgn0250816	E006	0.0799872	7.5654e-06	0.00100795	103.66	1.71702	AGO3;
FBgn0250818	E008	0.0924359	7.68991e-06	0.0010097	14.0636	-2.39304	CG34360;
FBgn0250818	E010	0.025145	0	0	300.303	1.31088	CG34360;
FBgn0250823	E011	0.130662	1.09898e-06	0.000192572	11.6504	-2.70408	gish;
FBgn0250823	E016	0.0704787	1.15337e-06	0.000197803	20.4122	2.34973	gish;
FBgn0259176	E002	0.0484906	3.39779e-07	7.30344e-05	58.2572	-1.40357	bun;
FBgn0259217	E012	0.0431738	6.97512e-05	0.00628189	46.5362	-1.03265	Csk;
FBgn0259217	E013	0.0338854	1.46792e-05	0.00175292	82.4177	0.893725	Csk;
FBgn0259735	E002	0.0957692	0.000185563	0.0145217	13.4295	1.88698	CG42389;
FBgn0259735	E005	0.045858	2.8862e-10	1.45989e-07	41.3357	1.91256	CG42389;
FBgn0259735	E006	0.0283762	1.83526e-10	9.86209e-08	151.872	-1.00897	CG42389;
FBgn0259984	E005	0.0548549	1.83423e-07	4.28546e-05	30.0717	-1.99482	kuz;
FBgn0260465	E002	0.0943174	5.21967e-05	0.00494979	13.6985	1.76828	CG3563;
FBgn0260465	E003	0.0869475	1.34029e-09	5.68601e-07	100.193	-1.93058	CG3563;
FBgn0260465	E010	0.0828457	0.000158941	0.0127477	59.0436	1.10505	CG3563;
FBgn0260635	E001	0.047181	8.89287e-05	0.00770764	39.1777	-1.15327	th;
FBgn0260635	E003	0.0700686	5.55984e-07	0.000109305	27.7443	2.03108	th;
FBgn0260748	E001	0.0685021	0.000341205	0.0237094	21.2769	-1.2881	CG5004;
FBgn0260748	E010	0.0665818	0.000436198	0.0284694	22.19	1.31872	CG5004;
FBgn0260960	E004	0.245215	0.000398376	0.0266482	4.44474	3.28343	Baldspot;
FBgn0260992	E008	0.168467	0.000790997	0.0452186	11.708	1.7507	vib;
FBgn0261548	E002	0.0581481	0.00021654	0.0163272	27.3442	1.23342	CG42666;
FBgn0261548	E003	0.0631058	3.46456e-06	0.000521983	24.0592	1.65077	CG42666;
FBgn0261548	E008	0.0283357	2.59925e-12	2.2054e-09	199.897	-1.01921	CG42666;
FBgn0261551	E003	0.0466149	1.12148e-07	3.06431e-05	40.073	1.4191	CG42669;
FBgn0261552	E001	0.0785904	4.44092e-05	0.00433892	17.4946	1.6997	ps;
FBgn0261552	E004	0.0335541	2.62679e-13	2.64665e-10	84.7482	1.74794	ps;
FBgn0261552	E005	0.0326334	0	0	91.9765	2.0109	ps;
FBgn0261552	E007	0.222876	0.000190736	0.0148283	17.5882	-2.74695	ps;
FBgn0261552	E008	0.0436841	7.50511e-14	8.64213e-11	45.4492	-2.61822	ps;
FBgn0261552	E010	0.0588014	5.91749e-14	7.33814e-11	64.7918	-2.74265	ps;
FBgn0261556	E002	0.0423703	0.000874894	0.0484679	48.3575	0.945105	CG42674;
CG8636
geneID	exonID	dispersion	pvalue	padjust	meanBase	log2fold(untreated/treated)	gene_name
FBgn0000210	E017	0.0379097	1.37051e-09	5.78218e-06	84.1983	-1.21757	br;
FBgn0003137	E017	0.189856	1.57172e-05	0.00828885	22.0339	2.24799	Ppn;
FBgn0003321	E005	0.0227901	1.6097e-08	2.91057e-05	94.311	0.936101	sbr;
FBgn0003321	E007	0.0133744	4.52415e-09	1.43155e-05	1190.14	-0.427362	sbr;
FBgn0004657	E001	0.0404667	1.52072e-08	2.91057e-05	34.5643	-1.17659	mys;
FBgn0004657	E004	0.0465909	1.72243e-06	0.0015572	28.3433	1.24919	mys;
FBgn0010609	E001	0.0590055	7.6327e-05	0.0324284	20.7666	-1.07058	l(2)44DEa;
FBgn0011739	E006	0.0451646	6.93934e-05	0.0324284	29.5834	1.1544	wts;
FBgn0011739	E007	0.0228441	7.68627e-05	0.0324284	260.975	-0.378367	wts;
FBgn0015542	E011	0.0287883	2.18936e-05	0.0110843	74.495	-0.66013	sima;
FBgn0016081	E001	0.0994673	3.04634e-06	0.00227464	12.905	-1.81317	fry;
FBgn0025628	E006	0.0428699	6.54179e-06	0.00413997	31.8233	-1.15565	CG4199;
FBgn0025628	E008	0.0886836	4.98668e-06	0.00332192	12.67	1.88018	CG4199;
FBgn0028704	E005	0.0465939	1.18022e-07	0.0001358	28.3408	1.51399	Nckx30C;
FBgn0028704	E006	0.0134545	3.59297e-08	5.05291e-05	1083.05	-0.284667	Nckx30C;
FBgn0030087	E005	0.024742	1.35381e-12	8.56756e-09	79.1951	-0.926129	CG7766;
FBgn0030087	E009	0.126798	3.23486e-06	0.00227464	8.44262	2.55411	CG7766;
FBgn0036279	E004	0.0404596	1.17856e-05	0.00678045	34.573	-0.76771	Ncc69;
FBgn0036279	E017	0.0829832	7.2859e-05	0.0324284	13.6956	1.46996	Ncc69;
FBgn0040388	E007	0.0283354	3.22317e-06	0.00227464	277.023	-0.158881	boi;
FBgn0053144	E008	0.144435	6.59652e-07	0.000642247	12.8694	-2.36415	CG33144;
FBgn0083919	E021	0.066068	9.16146e-08	0.000115957	18.0255	2.20623	Zasp52;
FBgn0085446	E007	0.145818	6.99002e-05	0.0324284	7.23756	2.44326	CG34417;
FBgn0085446	E010	0.113181	3.49435e-08	5.05291e-05	9.58523	-2.67546	CG34417;
FBgn0259111	E009	0.0974527	1.44705e-08	2.91057e-05	11.3612	-2.53379	Ndae1;
FBgn0259228	E015	0.0309136	1.51052e-05	0.00828885	52.559	-0.532866	C3G;
FBgn0261451	E009	0.0509412	1.82077e-14	2.30454e-10	25.1304	-2.15154	trol;
FBgn0261556	E002	0.0368687	1.13527e-05	0.00678045	39.681	0.96934	CG42674;
FBgn0261556	E013	0.0431496	4.8454e-07	0.000511069	98.3789	-0.918721	CG42674;
FBgn0261565	E004	0.0917516	2.31804e-06	0.00195596	37.9098	-1.43759	Lmpt;
CG8749
geneID	exonID	dispersion	pvalue	padjust	meanBase	log2fold(untreated/treated)	gene_name
FBgn0000308	E002	0.0504336	4.8303e-09	6.66147e-05	36.0586	-1.79489	chic;
FBgn0000308	E003	0.0576287	3.74874e-08	0.000258494	29.097	1.94911	chic;
FBgn0004657	E001	0.0467528	6.93297e-07	0.00129314	41.0874	-1.17313	mys;
FBgn0004657	E004	0.0479683	0.000161246	0.0436028	39.2784	0.973119	mys;
FBgn0010909	E008	0.111088	0.000143056	0.0411018	11.9522	2.23686	msn;
FBgn0010909	E014	0.288842	1.60745e-05	0.0123157	4.03899	-4.47592	msn;
FBgn0010909	E021	0.0508548	2.52321e-07	0.000869939	35.5604	-1.56352	msn;
FBgn0011219	E002	0.0349503	1.51561e-05	0.0122952	74.3251	-0.862968	Bsg;
FBgn0013750	E006	0.525251	0.000178514	0.0473441	2.14778	-27.8144	Arf51F;
FBgn0014189	E006	0.351231	0.000150194	0.042272	3.2774	-4.8749	Hel25E;
FBgn0015247	E001	0.156259	0.000110429	0.0353431	7.97941	-2.68889	Iap2;
FBgn0015247	E002	0.160028	0.000110429	0.0353431	7.76408	1.71723	Iap2;
FBgn0015521	E002	0.571092	3.2752e-06	0.00410621	12.3098	-4.59588	oho23B;
FBgn0015521	E006	0.0959541	4.16061e-07	0.000956316	14.345	1.74445	oho23B;
FBgn0020386	E018	0.174423	2.44244e-05	0.0168418	7.03867	-2.78815	Pk61C;
FBgn0020621	E010	0.061804	0.000112762	0.0353431	42.4181	0.799665	Pkn;
FBgn0025681	E001	0.154526	3.97382e-05	0.0198919	8.08251	-1.96636	CG3558;
FBgn0025681	E006	0.228065	8.32993e-05	0.0302311	5.22084	3.12304	CG3558;
FBgn0026181	E009	0.104566	5.18883e-05	0.0230836	12.878	-1.82362	rok;
FBgn0027066	E009	0.227426	4.03866e-05	0.0198919	5.23696	-3.52493	Eb1;
FBgn0027561	E011	0.153876	0.000123497	0.0378476	8.12187	-2.5473	CG18659;
FBgn0028509	E001	0.0285632	1.5763e-06	0.00217388	348.787	0.496172	cenG1A;
FBgn0028509	E002	0.0962866	3.38403e-05	0.0179497	19.166	-1.76699	cenG1A;
FBgn0030086	E002	0.22348	0.00018623	0.047561	5.33869	-2.50352	CG7033;
FBgn0030086	E003	0.121993	0.00018623	0.047561	10.6698	1.28578	CG7033;
FBgn0030087	E005	0.0354052	3.88862e-06	0.00446899	72.0777	-0.851713	CG7766;
FBgn0030484	E001	0.0709686	4.23815e-05	0.0201546	31.06	0.962614	CG1681;
FBgn0030484	E003	0.111399	5.70566e-06	0.00562049	11.9114	-3.04486	CG1681;
FBgn0030529	E001	0.124022	1.03404e-05	0.00891277	11.3939	-2.38946	Clic;
FBgn0031453	E004	0.163965	6.77823e-06	0.0062319	7.55123	-4.03515	CG9894;
FBgn0032156	E011	0.229979	7.04519e-05	0.0277601	5.17317	-3.34692	CG13124;
FBgn0032156	E014	0.112195	0.000140827	0.0411018	11.8082	1.39864	CG13124;
FBgn0032957	E003	0.0617073	0.000138979	0.0411018	26.2268	0.957619	CG2225;
FBgn0034886	E022	0.0651266	8.74362e-05	0.0309188	24.2235	-1.58005	Pde8;
FBgn0035087	E002	0.160258	6.23155e-08	0.000286464	7.75135	-3.95263	CG2765;
FBgn0035133	E006	0.0223377	2.96273e-05	0.0170768	548.431	0.41167	Ptpmeg;
FBgn0035133	E008	0.0538115	6.81131e-05	0.0277601	32.4173	-1.22428	Ptpmeg;
FBgn0036144	E004	0.135986	0.00015686	0.043265	9.37846	2.13489	GlcAT-P;
FBgn0036144	E007	0.0589254	3.21814e-05	0.0177526	28.1186	-1.07876	GlcAT-P;
FBgn0039215	E004	0.146276	2.97182e-05	0.0170768	8.6121	0.434456	CG6695;
FBgn0039215	E006	0.415321	7.44665e-05	0.0285269	2.74557	-28.5832	CG6695;
FBgn0039562	E004	0.687787	0.000104572	0.0351746	1.62474	30.3199	Gp93;
FBgn0050497	E002	0.0356783	5.09485e-05	0.0230836	70.7925	-0.865977	CG30497;
FBgn0050497	E003	0.0268472	5.66167e-06	0.00562049	167.17	0.672374	CG30497;
FBgn0052529	E009	0.566397	6.74346e-05	0.0277601	10.3642	-4.09688	CG32529;
FBgn0052816	E006	0.235105	7.01117e-05	0.0277601	8.5604	2.91796	CG32816;
FBgn0083962	E010	0.115373	2.85727e-05	0.0170768	11.4132	2.47047	CG34126;
FBgn0083962	E014	0.20684	9.65368e-05	0.0332835	5.81509	-3.4226	CG34126;
FBgn0085442	E010	0.0409867	1.88574e-05	0.0136875	52.5733	0.793926	NKAIN;
FBgn0086361	E011	0.0384041	3.70638e-07	0.000956316	64.4009	0.960277	alph;
FBgn0259217	E012	0.0424009	1.0884e-06	0.00166779	49.2001	-1.19803	Csk;
FBgn0259217	E013	0.0336951	2.58402e-05	0.0169696	81.3211	0.847214	Csk;
FBgn0261461	E007	0.0304449	7.50137e-07	0.00129314	107.531	1.05023	RhoGAP18B;
FBgn0261556	E013	0.0440751	8.2052e-05	0.0302311	97.4485	-0.791515	CG42674;
CG8781
geneID	exonID	dispersion	pvalue	padjust	meanBase	log2fold(untreated/treated)	gene_name
FBgn0001624	E017	0.0748285	3.67366e-05	0.0175954	44.1593	-1.05577	dlg1;
FBgn0003175	E002	0.0723582	7.24024e-05	0.0275385	15.3167	1.38221	px;
FBgn0004197	E013	0.318203	0.000122133	0.0394856	3.07964	3.33564	Ser;
FBgn0004657	E001	0.0372102	3.94129e-10	1.27422e-06	35.4628	-1.1419	mys;
FBgn0004657	E004	0.0484752	7.77376e-07	0.000773309	24.9465	1.17767	mys;
FBgn0004873	E004	0.0510518	1.1079e-06	0.00095516	98.9915	-0.825592	hts;
FBgn0005536	E003	0.0377455	7.26077e-07	0.000773309	34.7664	-0.822592	Mbs;
FBgn0010609	E001	0.0485314	5.80048e-07	0.000681926	24.9096	-1.07147	l(2)44DEa;
FBgn0011219	E002	0.0259163	2.33052e-06	0.00177284	61.4221	-0.689556	Bsg;
FBgn0011219	E007	0.0459488	7.53797e-05	0.0278517	26.7238	1.04654	Bsg;
FBgn0025628	E006	0.0428095	0.000132198	0.0407044	29.3194	-0.952055	CG4199;
FBgn0025628	E008	0.10526	3.33146e-07	0.000478694	9.99929	2.18447	CG4199;
FBgn0028509	E001	0.0142718	0.000141999	0.0417349	250.431	0.18125	cenG1A;
FBgn0028509	E002	0.0779808	0.000176603	0.0485922	14.0408	-1.35886	cenG1A;
FBgn0028704	E005	0.0476376	6.01469e-05	0.0243069	25.5089	1.11784	Nckx30C;
FBgn0028704	E006	0.0116771	3.81808e-05	0.0176341	796.807	-0.176307	Nckx30C;
FBgn0030087	E005	0.0348523	4.88498e-15	6.31726e-11	87.7713	-1.15143	CG7766;
FBgn0030087	E009	0.140138	9.56759e-07	0.000883772	7.3093	2.53865	CG7766;
FBgn0030087	E011	0.243869	1.99658e-05	0.0103279	4.06054	2.96782	CG7766;
FBgn0032456	E005	0.0807873	1.08961e-05	0.00670994	13.4802	-1.7967	MRP;
FBgn0035227	E016	0.0343679	9.36132e-05	0.0336279	53.4328	-0.660882	CG12090;
FBgn0035347	E006	0.0237878	0.000166573	0.0468287	314.975	-0.300123	CG33232;
FBgn0037212	E010	0.0460265	4.62284e-05	0.0199275	26.6653	-1.03463	nAcRalpha-80B;
FBgn0039132	E001	0.134625	4.28561e-05	0.0191108	7.63389	-2.12946	AP-1sigma;
FBgn0039431	E009	0.0329002	0.00012577	0.0396698	42.2824	0.555315	CG6490;
FBgn0039431	E010	0.052206	9.77174e-05	0.0341489	22.7155	-1.00776	CG6490;
FBgn0041092	E001	0.094977	1.36304e-05	0.00766386	38.4757	1.35597	tai;
FBgn0050122	E007	0.412708	2.59543e-06	0.0018582	2.35605	29.1944	CG30122;
FBgn0050497	E002	0.0345304	0.00016309	0.0468287	58.768	-0.725636	CG30497;
FBgn0053100	E002	0.0471248	1.88171e-06	0.00152089	136.06	0.813554	4EHP;
FBgn0053100	E003	0.0452071	2.7301e-06	0.0018582	521.106	-0.693264	4EHP;
FBgn0053158	E003	0.0529303	1.16687e-05	0.00685908	51.2821	0.985427	CG33158;
FBgn0053197	E004	0.0417889	4.6189e-07	0.000597317	30.2753	-1.02776	mbl;
FBgn0053464+FBgn0003425	E024	0.14088	0.000137826	0.0414502	7.26772	1.94348	CG33464;	sli;
FBgn0085423	E008	0.0429259	1.97241e-05	0.0103279	29.2141	1.01763	CG34394;
FBgn0085434	E001	0.119538	2.89879e-13	1.87436e-09	19.0403	-3.29365	NaCP60E;
FBgn0085434	E002	0.0225367	5.27911e-13	2.27565e-09	3092.6	0.438789	NaCP60E;
FBgn0085442	E003	0.0773553	1.01786e-05	0.00658149	14.1721	-1.54447	NKAIN;
FBgn0085442	E010	0.0412985	3.15671e-05	0.015701	30.7572	0.677932	NKAIN;
FBgn0086911	E002	0.0773649	4.92488e-05	0.0205447	78.1081	-0.522442	rg;
FBgn0259111	E009	0.147182	2.0206e-08	3.73291e-05	6.93266	-2.83831	Ndae1;
FBgn0259217	E013	0.0277686	7.12907e-05	0.0275385	54.8385	0.653866	Csk;
FBgn0260798	E010	0.0341395	1.16708e-08	2.51546e-05	40.0669	-1.21163	Gprk1;
FBgn0261239	E003	0.127245	0.000114119	0.0378407	8.11641	-1.65555	Hr39;
FBgn0261556	E002	0.0437024	3.07478e-08	4.97038e-05	28.5312	1.38993	CG42674;
FBgn0261556	E013	0.0374597	7.04086e-10	1.82105e-06	83.1495	-0.931689	CG42674;
FBgn0261565	E004	0.0492206	0.000100345	0.0341489	38.2082	-0.83256	Lmpt;
CG8912
geneID	exonID	dispersion	pvalue	padjust	meanBase	log2fold(untreated/treated)	gene_name
FBgn0000370	E001	0.0407611	4.89488e-06	0.00328256	127.66	-0.362588	crc;
FBgn0000667	E011	0.0307117	0.00019247	0.0387218	408.614	-0.188597	Actn;
FBgn0002921	E012	0.155092	3.44532e-06	0.00244638	6.11241	-2.3572	Atpalpha;
FBgn0003137	E017	0.129966	0.000130115	0.0307964	9.52672	1.93237	Ppn;
FBgn0003138	E001	0.0520811	0.00025586	0.0482575	20.2042	0.895658	Ptp61F;
FBgn0003138	E009	0.0207942	2.893e-05	0.011265	67.397	-0.398521	Ptp61F;
FBgn0003175	E002	0.110061	9.25853e-05	0.0234218	8.79353	1.5959	px;
FBgn0003175	E015	0.026359	1.38956e-05	0.00645132	86.0863	-0.393135	px;
FBgn0003371	E017	0.106343	1.26583e-07	0.000119107	118.797	1.49302	sgg;
FBgn0003371	E033	0.0911018	1.29552e-05	0.00625529	37.5519	-1.26982	sgg;
FBgn0004834	E003	0.0608925	9.10177e-05	0.0234218	119.638	-0.727778	Gprk2;
FBgn0010300	E003	0.169467	2.23338e-05	0.00949122	5.57024	2.3222	brat;
FBgn0011224	E041	0.0684387	5.28803e-05	0.0163671	204.871	-0.8627	heph;
FBgn0014184	E003	0.0302113	2.28022e-05	0.00949122	232.964	-0.205117	Oda;
FBgn0014184	E004	0.227045	3.42409e-05	0.0125249	4.16692	2.38502	Oda;
FBgn0015542	E007	0.0487863	1.28274e-07	0.000119107	21.8127	1.39248	sima;
FBgn0015542	E011	0.025217	3.54086e-08	4.74908e-05	50.6671	-0.665233	sima;
FBgn0016081	E001	0.118855	0.000231874	0.0444277	8.09968	-1.44791	fry;
FBgn0016081	E028	0.136728	7.57775e-06	0.00415777	6.98032	1.97826	fry;
FBgn0016926	E002	0.0946164	0.000125654	0.0303355	10.3507	-1.28821	Pino;
FBgn0022131	E012	0.155176	0.000219782	0.0427902	26.0394	-1.04984	aPKC;
FBgn0026611	E006	0.103701	1.1394e-07	0.000119107	13.2411	2.00534	AGO1;
FBgn0026611	E008	0.0383937	3.08732e-05	0.0116459	114.549	-0.528492	AGO1;
FBgn0027932	E008	0.186936	6.41858e-05	0.0184473	5.02825	-2.39397	Akap200;
FBgn0028704	E005	0.048163	7.08897e-05	0.0199002	22.1462	1.03356	Nckx30C;
FBgn0028704	E006	0.0139368	2.61325e-05	0.0105148	817.271	-0.184781	Nckx30C;
FBgn0028717	E007	0.143835	4.40466e-05	0.0147691	23.7771	-0.356396	Lnk;
FBgn0030087	E005	0.038436	1.46995e-09	2.9573e-06	54.522	-0.916276	CG7766;
FBgn0030087	E009	0.181513	6.06773e-05	0.0178643	5.18485	2.0668	CG7766;
FBgn0030462+FBgn0004456	E007	0.198202	5.49754e-05	0.0165902	4.73137	2.78249	CG15742;	mew;
FBgn0034051	E002	0.0212162	9.31359e-05	0.0234218	65.3387	-0.346045	Mlf;
FBgn0034886	E011	0.0391978	1.04245e-05	0.00524309	32.9244	0.97175	Pde8;
FBgn0035347	E006	0.0212371	5.20472e-05	0.0163671	282.568	-0.211349	CG33232;
FBgn0036732	E002	0.113844	0.000192357	0.0387218	8.48099	1.37743	Oatp74D;
FBgn0036816	E008	0.246757	0.000150142	0.0335623	27.8396	1.86485	Indy;
FBgn0036816	E012	0.260519	0.000180097	0.0381394	30.1636	-1.76248	Indy;
FBgn0038826	E001	0.0990017	9.76135e-11	3.92764e-07	205.753	-1.51559	CG17838;
FBgn0038826	E002	0.13447	9.35268e-07	0.000752641	7.10436	2.76906	CG17838;
FBgn0039858	E007	0.0740778	4.21876e-09	6.36558e-06	97.1502	1.2518	CycG;
FBgn0039858	E009	0.231713	1.35221e-11	8.16125e-08	140.59	-3.50705	CycG;
FBgn0040388	E007	0.0275092	1.32361e-06	0.00099858	236.396	-0.116765	boi;
FBgn0040388	E010	0.432283	8.76369e-05	0.0234218	2.12471	3.20324	boi;
FBgn0041092	E001	0.0573634	8.62601e-06	0.00452715	26.2376	1.09556	tai;
FBgn0041092	E004	0.0358105	3.35241e-07	0.00028905	31.775	-1.01333	tai;
FBgn0041585	E002	0.152633	8.63533e-08	0.000104237	28.2508	-1.93596	olf186-F;
FBgn0041585	E005	0.110033	3.97075e-05	0.0136945	24.6166	1.33881	olf186-F;
FBgn0051150	E004	0.073644	0.000190229	0.0387218	13.6276	-0.607169	CG31150;
FBgn0052529	E002	0.0301467	8.68519e-05	0.0234218	39.6867	-0.67544	CG32529;
FBgn0052529	E004	0.0477957	6.20249e-06	0.00356525	25.7457	1.20511	CG32529;
FBgn0083919	E021	0.114472	0.000196134	0.0388119	8.43129	1.69885	Zasp52;
FBgn0085443	E012	0.1101	3.81874e-05	0.0135576	8.79013	1.67082	spri;
FBgn0086665+FBgn0082983+FBgn0039757	E001	0.147504	0.000268078	0.0490298	6.44345	1.08345	snoRNA:Psi18S-1377a;	snoRNA:Psi28S-2626;	RpS7;
FBgn0086665+FBgn0082983+FBgn0039757	E007	0.227361	0.000268078	0.0490298	4.10415	-2.37258	snoRNA:Psi18S-1377a;	snoRNA:Psi28S-2626;	RpS7;
FBgn0086676	E001	0.122833	0.000143173	0.0326083	20.95	1.42002	spin;
FBgn0086902	E019	0.199805	4.68758e-05	0.0152929	5.80747	-2.3377	kis;
FBgn0259111	E009	0.199661	0.000142145	0.0326083	4.69546	-2.15062	Ndae1;
FBgn0259217	E012	0.0569975	0.000118228	0.029125	18.2015	-1.00236	Csk;
FBgn0259217	E013	0.0398288	0.000155374	0.0341004	27.8377	0.721949	Csk;
FBgn0259683	E002	0.0277907	5.86274e-06	0.00353846	44.272	-0.778269	Ir40a;
FBgn0259683	E003	0.0149511	5.4012e-06	0.00343147	138.171	0.34004	Ir40a;
FBgn0260462	E004	0.125433	2.09911e-09	3.61977e-06	19.9016	-2.20197	CG12163;
FBgn0260462	E005	0.0544972	1.33577e-09	2.9573e-06	37.1758	1.00907	CG12163;
FBgn0261258	E001	0.637006	0.00017168	0.0370063	6.32326	3.03786	rgn;
FBgn0261549	E004	0.0485607	2.15424e-05	0.00949122	82.8985	0.78614	rdgA;
FBgn0261549	E005	0.0392424	6.07936e-12	7.33839e-08	404.915	-0.877255	rdgA;
FBgn0261565	E004	0.0673766	1.58307e-10	4.77732e-07	29.0787	-1.35333	Lmpt;
CG9373
geneID	exonID	dispersion	pvalue	padjust	meanBase	log2fold(untreated/treated)	gene_name
FBgn0053464+FBgn0003425	E023	0.0498619	3.06974e-07	0.00113012	24.3586	-0.968229	CG33464;	sli;
FBgn0053464+FBgn0003425	E024	0.106569	2.4861e-06	0.00610172	9.90076	2.13294	CG33464;	sli;
FBgn0086897	E004	0.0147519	7.13622e-09	0.000105088	836.595	0.309687	sqd;
FBgn0086897	E009	0.0856861	2.50446e-07	0.00113012	12.6701	-2.19696	sqd;
FBgn0260486	E003	0.0474054	3.22685e-08	0.000237593	26.0035	-1.34815	CG42533;
FBgn0260486	E004	0.0772501	2.36148e-06	0.00610172	14.2842	1.60345	CG42533;
FBgn0261403	E007	0.121332	1.98701e-05	0.041801	8.57561	-2.18681	sxc;
CG9412
geneID	exonID	dispersion	pvalue	padjust	meanBase	log2fold(untreated/treated)	gene_name
FBgn0261451	E009	0.0689986	2.88419e-08	0.000371484	19.4568	-1.9559	trol;
CG9983
geneID	exonID	dispersion	pvalue	padjust	meanBase	log2fold(untreated/treated)	gene_name
