# Supplementary material for: RNA-Seq Analysis of Differential Splice Junction Usage and Intron Retentions by DEXSeq
Source: PLoS One. 2015 Sep 1;10(9):e0136653. doi: 10.1371/journal.pone.0136653 (PMC4556662; doi:10.1371/journal.pone.0136653)
Supplement: S3 Table — (XLSX) [file pone.0136653.s004.xlsx]

## Sheet: Arabidopsis
GENE:INTRON	LOCATION	dispersion	pvalue	padjust	meanBase	log2fold(wt/skip)
AT1G05890:E009	1781800-1781926	0.878423	0.00011085	0.0309592	5.25949	4.74541
AT1G19396+AT1G19397+AT1G19394:E005	6710346-6710467	0.323794	0.00153499	0.17043	17.3785	1.74418
AT1G25097:E002	8812202-8813944	0.122798	0.00157903	0.17043	105.348	-1.06844
AT1G25097:E003	8814278-8814718	0.226655	0.00157903	0.17043	29.1372	2.07148
AT1G54010:E002	20159725-20160078	0.26943	0.000700772	0.111622	22.4485	-26.656
AT1G56280:E001	21073225-21073305	0.274797	0.0016056	0.17043	21.8201	-2.02847
AT1G56280:E003	21073794-21073908	0.159199	0.0016056	0.17043	55.2195	1.16015
AT1G64720:E001	24047309-24047380	0.439997	0.00101007	0.138389	11.7203	0.0379714
AT1G67430:E001	25262212-25262320	0.523182	0.00145419	0.17043	9.50495	-29.2813
AT1G67430:E003	25262483-25262914	0.118734	3.03619e-05	0.013362	117.358	0.00741454
AT1G72070:E001	27118974-27119207	0.348661	0.00173394	0.176098	15.7512	2.01529
AT1G72070:E002	27119271-27119413	0.594437	0.00173394	0.176098	8.18046	-3.78406
AT1G76930:E001	28895604-28895698	0.826559	0.00196062	0.191101	9.2585	-26.7791
AT1G76930:E004	28895989-28896370	0.137331	0.00196062	0.191101	1072.76	0.00675222
AT2G07681:E010	3291640-3292264	0.465866	2.05797e-06	0.00166044	10.9282	-0.0417091
AT2G13370:E030	5555627-5556204	0.127715	0.000272647	0.0631759	93.7397	1.67962
AT2G16970:E002	7370670-7372376	0.651716	0.00184492	0.184495	7.35642	-4.64378
AT2G16970:E009	7373757-7374004	0.34285	0.000297785	0.0631759	16.1035	-3.42369
AT2G19160:E001	8310159-8310797	0.109434	9.89546e-09	4.79039e-05	158.788	1.9774
AT2G19160:E006	8312338-8312718	0.787735	0.00119063	0.150361	5.9364	-5.27325
AT2G19160:E009	8313205-8313308	0.716851	0.00035739	0.0665432	6.60036	-4.89051
AT2G21170:E008	9072503-9072911	0.545279	0.00170326	0.175503	9.05053	-4.47678
AT2G24630:E001	10472197-10472270	0.752256	0.000106528	0.0303353	6.25114	-5.82963
AT2G25170:E028	10722960-10723043	0.0884906	4.85976e-06	0.00329681	774.67	1.8455
AT2G26780:E015	11414897-11415006	0.231146	0.00206397	0.198642	28.2534	-2.27244
AT2G27040:E004	11537447-11537525	0.212039	5.3292e-08	0.000134061	32.4398	3.00294
AT2G27040:E019	11540487-11540562	1.0867	0.0021516	0.19903	4.16799	-32.0893
AT2G27040:E021	11541072-11541230	0.803906	0.000478198	0.0846935	5.80321	-32.5563
AT2G27170:E018	11614847-11615109	0.605291	0.00208319	0.198728	8.01043	-30.5567
AT2G28800:E007	12357757-12357897	0.174028	9.29342e-05	0.0275446	45.9993	-2.38653
AT2G32250:E006	13696061-13696222	0.321602	1.06088e-05	0.00550258	17.5382	0.0337384
AT2G39740:E001	16575929-16576236	0.145902	3.45633e-07	0.000386125	66.5972	2.44938
AT2G39740:E007	16577729-16577841	0.106919	4.62947e-07	0.000480241	175.547	-1.71729
AT2G43235:E001	17969057-17969154	0.290664	0.00114297	0.149104	20.1521	2.56067
AT2G47220:E004	19384810-19384892	0.205379	0.000843089	0.123679	34.2065	-26.6684
AT2G47940:E007	19619714-19619835	0.733014	0.000858481	0.124677	13.4826	4.1348
AT3G02900:E006	646606-647125	0.361773	0.00019839	0.0480204	15.0101	-26.2089
AT3G03250:E003	750340-750426	1.18135	0.00114988	0.149104	3.80881	-6.61469
AT3G03250:E009	751589-751715	0.722692	0.000404183	0.0733744	6.54009	-4.7174
AT3G03250:E010	751774-751865	0.743271	0.000998244	0.138071	8.50843	-4.36226
AT3G03250:E011	751939-752487	0.628593	0.00106534	0.141022	7.66825	-3.91527
AT3G03250:E015	753019-753234	0.644206	2.75137e-06	0.00210306	7.45488	-7.73629
AT3G03250:E017	753497-753791	0.0852807	9.55178e-08	0.000173401	1910.2	2.01483
AT3G03620:E006	875160-875345	0.280784	0.000301448	0.0631759	21.1593	1.99341
AT3G04600:E006	1243843-1244076	0.721713	0.000315927	0.0637251	23.6781	5.13635
AT3G06500:E001	2013059-2013819	0.123352	0.00149834	0.17043	119.292	0.00270761
AT3G06500:E002	2013986-2014138	1.32853	0.00149834	0.17043	3.3587	-30.0465
AT3G07340:E006	2342261-2342386	0.438777	0.00214967	0.19903	11.7605	-3.33062
AT3G08690:E003	2641557-2641924	0.0839917	0.000169855	0.0440501	4643.25	0.645796
AT3G08690:E005	2642240-2642345	0.432986	0.000285704	0.0631759	14.9666	-3.40651
AT3G08990:E006	2744536-2744627	1.04029	0.000772224	0.118053	4.37008	28.8135
AT3G10845:E008	3395566-3395709	0.667978	0.00168783	0.175503	10.4488	4.1794
AT3G12590:E002	3996755-3996864	0.177513	0.00148127	0.17043	44.3016	-2.08077
AT3G12590:E003	3996926-3997022	0.228492	0.0007071	0.111622	28.769	-2.7554
AT3G12590:E004	3997484-3997680	0.114587	1.69845e-05	0.00822218	132.813	-2.10995
AT3G13470:E010	4391758-4391841	0.826409	3.51638e-05	0.0141857	5.62754	-33.5578
AT3G13470:E012	4392121-4392203	1.14729	0.000598786	0.0999559	3.9307	-33.0509
AT3G13470:E013	4392297-4392387	1.43839	0.00215132	0.19903	3.08644	-32.697
AT3G13470:E014	4392512-4392610	0.0942156	1.06593e-11	7.74022e-08	376.014	0.00409181
AT3G13490:E012	4398590-4398723	0.596801	0.000448434	0.0804026	8.14282	-28.6095
AT3G14630:E001	4917763-4917853	0.275817	0.000158772	0.0419246	21.7046	-2.68835
AT3G15180:E002	5112170-5112318	0.746164	0.000550114	0.092899	6.30858	2.29314
AT3G16090:E006	5458512-5458595	0.49748	0.000973215	0.137223	10.0945	0.0310248
AT3G17380:E004	5951649-5951718	0.284413	0.00158786	0.17043	20.7778	2.51951
AT3G18140:E006	6213312-6213410	0.231612	4.99413e-06	0.00329681	28.1646	3.09845
AT3G19130:E005	6613015-6613424	0.727921	0.00104303	0.140259	6.48705	5.12366
AT3G21290:E001	7482705-7483414	0.404619	0.00170391	0.175503	13.0099	2.80734
AT3G23280:E005	8322602-8322722	0.725064	0.000526004	0.092038	6.51592	-29.9407
AT3G23280:E008	8323171-8323362	0.759735	0.000823018	0.121966	6.18204	-29.8733
AT3G27785:E001	10289361-10289778	0.467439	8.73751e-05	0.0264364	10.8835	27.8582
AT3G27785:E003	10290461-10290568	0.274232	8.73751e-05	0.0264364	21.8846	-0.0121462
AT3G27810:E001	10307753-10308270	1.25885	0.000337962	0.0645819	10.7721	28.8372
AT3G27810:E002	10308401-10309699	0.231507	0.000337962	0.0645819	520.359	-0.00982773
AT3G44540:E008	16127238-16127380	0.55694	0.000937365	0.133464	8.8278	-4.48095
AT3G44540:E010	16127509-16127609	0.363974	0.000308854	0.0631759	301.288	3.14373
AT3G46440:E009	17090939-17091533	0.128141	0.00178691	0.180217	92.8541	0.313129
AT3G48150:E002	17781257-17781703	0.24112	1.95754e-05	0.00888416	26.4702	-3.74609
AT3G48150:E003	17782017-17782479	0.146276	1.95754e-05	0.00888416	66.2027	1.6751
AT3G48830:E002	18103530-18103696	0.249955	0.000754337	0.117798	25.0685	-4.09022
AT3G50590:E013	18773824-18773896	0.280899	0.000261183	0.0621829	21.147	-4.57112
AT3G53780:E001	19924852-19924959	0.448914	0.00185473	0.184495	11.4346	3.16385
AT3G53920:E001	19961323-19961541	0.734979	0.000334548	0.0645819	6.44598	-27.4866
AT3G54230:E011	20075874-20076591	0.410734	0.000700332	0.111622	12.7671	-30.0616
AT3G66658:E009	2097414-2097651	0.288921	0.000987473	0.137895	20.3228	2.60585
AT4G03560:E014	1583588-1583856	0.319052	0.000929393	0.133464	17.7277	2.55223
AT4G05410:E001	2743307-2743420	1.24217	0.00142611	0.17043	4.94415	-5.96361
AT4G07530:E003	4366745-4366796	0.255243	3.80247e-05	0.0145324	24.2985	-3.47919
AT4G08340:E005	5265853-5266345	0.275216	0.00211719	0.19903	21.7725	-28.3027
AT4G08350:E002	5287100-5287184	0.213368	3.47715e-05	0.0141857	46.5219	-1.86444
AT4G08550:E002	5445943-5446015	0.894016	0.00209361	0.198728	5.15836	-5.47542
AT4G08550:E004	5446586-5446671	0.132718	2.0865e-07	0.000303023	1822.04	1.81769
AT4G09400:E005	5955804-5955972	0.442416	0.00192506	0.190188	11.6414	-27.0882
AT4G09900:E004	6223041-6223666	0.630496	0.000385852	0.0709333	7.64159	-27.7964
AT4G10730:E019	6613617-6614433	0.33344	0.00153834	0.17043	105.243	2.62091
AT4G13985:E001	8080397-8080485	0.0883752	0.000187994	0.0462752	791.594	-0.98737
AT4G13985:E002	8080627-8080709	0.127132	0.000187994	0.0462752	94.98	1.53361
AT4G14040:E001	8100973-8101059	0.960814	0.00129375	0.161975	4.7658	-26.977
AT4G14160:E009	8170555-8171298	1.69028	0.00116113	0.149231	2.6027	-29.4108
AT4G17140:E040	9627614-9627764	0.455022	0.000655527	0.106969	11.2468	5.05186
AT4G17140:E065	9634372-9634465	0.558667	0.00117164	0.149261	8.79575	-4.56108
AT4G17150:E010	9640529-9640785	0.477408	0.000298403	0.0631759	10.6083	-4.50801
AT4G18810:E005	10323141-10323226	0.45275	0.00106813	0.141022	12.8875	29.4381
AT4G19410+AT4G19400:E016	10583688-10583824	0.766756	0.00156904	0.17043	6.11856	-5.69281
AT4G20850:E012	11163822-11164062	1.19628	0.000278916	0.0631759	3.75771	32.5441
AT4G36360:E018	17180806-17180957	0.543184	0.000302206	0.0631759	9.09173	-4.89883
AT4G39420:E006	18343127-18343557	0.869455	0.00160772	0.17043	5.31947	-29.6935
AT4G39420:E016	18348418-18348523	0.575812	5.32273e-05	0.0179772	8.48969	30.2531
AT5G01595:E001	227130-227756	0.0914303	4.36599e-05	0.0158518	501.6	0.839327
AT5G01595:E002	227839-229262	0.351757	4.36599e-05	0.0158518	15.5697	-3.62608
AT5G06670:E002	2049070-2049179	0.0999537	9.52531e-05	0.0276672	1608.86	1.47937
AT5G06670:E003	2049228-2049392	0.139271	9.16953e-06	0.00493219	74.4582	2.62767
AT5G06670:E016	2052690-2053109	0.107149	0.00131939	0.162386	173.875	-1.37127
AT5G07400:E001	2342046-2342163	0.166213	1.05114e-06	0.000897983	50.3238	0.00794983
AT5G07400:E003	2342538-2342701	1.05	0.0001731	0.044104	4.32618	-31.6294
AT5G08230+AT5G08220+AT5G08210:E003	2641675-2642237	0.252335	1.32445e-08	4.80874e-05	3188.38	3.77377
AT5G08230+AT5G08220+AT5G08210:E017	2646255-2646484	0.226997	6.68205e-07	0.000606521	29.0678	-3.76855
AT5G09420:E001	2928558-2928761	0.093375	3.53753e-06	0.00256878	406.749	0.485701
AT5G09420:E004	2929345-2929452	0.468285	0.000344099	0.0649006	10.8596	-30.5844
AT5G10100:E007	3159372-3159494	0.197232	6.10643e-06	0.00369515	36.648	-2.86249
AT5G10100:E013	3160490-3161522	0.506638	0.0013167	0.162386	39.507	-3.23916
AT5G12350:E006	3999503-3999778	0.253662	6.46168e-08	0.000134061	438.269	4.06489
AT5G12980:E008	4107531-4107971	0.315925	6.41621e-05	0.0211779	17.9658	-28.3038
AT5G14960:E001	4844037-4844140	0.865579	0.00153427	0.17043	5.34583	3.66275
AT5G15070:E022	4882546-4882895	0.213134	0.00169338	0.175503	32.1666	-2.21738
AT5G16210:E015	5295324-5295665	0.538124	0.000335744	0.0645819	39.6546	-4.27499
AT5G16610:E002	5445344-5445438	0.511457	0.000802367	0.120132	9.76512	-4.06437
AT5G16610:E007	5446267-5446362	0.348011	1.12834e-05	0.00565067	15.7898	-4.91079
AT5G16690:E015	5479206-5479436	0.319819	3.75598e-05	0.0145324	17.6702	2.13286
AT5G17520:E005	5773620-5774072	0.209236	4.82627e-05	0.0166886	143.717	2.45809
AT5G18640:E001	6213161-6213279	0.237358	5.75635e-07	0.00055733	152.032	3.29576
AT5G20220:E004	6822522-6824183	0.130127	4.75035e-05	0.0166886	88.9323	-1.91819
AT5G21080:E007	7159789-7159866	0.362422	0.000121194	0.0332096	14.9752	29.1061
AT5G22794:E002	7608814-7609908	0.658299	0.000305815	0.0631759	7.27223	-4.84731
AT5G23150:E010	7791913-7792009	0.263126	0.0010309	0.139923	23.2346	1.8079
AT5G23430:E014	7897773-7898210	0.362913	2.44006e-07	0.000322155	14.9489	7.00489
AT5G23430:E015	7898314-7898851	0.401611	0.000772206	0.118053	13.1328	3.58102
AT5G23870:E015	8049539-8049854	0.503288	0.000791739	0.119775	9.95496	3.44643
AT5G24740:E028	8483698-8483784	0.176256	0.000618388	0.102055	44.8994	-2.21382
AT5G25420:E004	8839138-8839471	0.31235	1.07981e-07	0.000174246	18.2459	-3.85045
AT5G25420:E010	8840939-8841438	0.194171	8.00018e-06	0.0046472	37.6581	3.03196
AT5G27390:E002	9674893-9674999	0.432641	0.00156221	0.17043	11.9669	-27.3748
AT5G28310:E004	10300764-10301509	0.0891932	0.000547728	0.092899	685.48	1.22781
AT5G46350:E001	18801776-18802501	0.698831	0.00148443	0.17043	6.79353	-3.79099
AT5G46350:E002	18802643-18803434	0.211774	0.00148443	0.17043	32.5064	1.12115
AT5G48100:E005	19492418-19492501	0.321928	0.00133545	0.162981	25.2514	2.58107
AT5G49680:E009	20181648-20181935	0.133151	8.4347e-05	0.0264364	83.5606	1.57384
AT5G49680:E012	20184748-20185055	0.415284	0.000533673	0.0922682	12.5922	-27.6782
AT5G49740:E003	20206706-20206785	0.336122	5.30648e-06	0.00335069	16.5318	-3.9657
AT5G49740:E005	20207483-20207592	0.695088	3.38081e-05	0.0141857	7.46284	6.10548
AT5G60170:E007	24229196-24229301	0.300621	7.33562e-05	0.0236745	19.2297	4.19961
AT5G60170:E012	24230115-24230185	0.283786	0.000147943	0.0397883	20.8428	3.5592
AT5G61020:E001	24557671-24557760	0.418847	0.00206534	0.198642	74.162	3.54813
AT5G61020:E002	24557908-24557994	0.1552	3.11487e-07	0.000376977	111.939	3.31708
AT5G61020:E007	24559437-24559764	0.0844872	1.20715e-12	1.75314e-08	2995.69	-2.14499
AT5G61150:E001	24603984-24604074	1.65312	0.000289595	0.0631759	2.66432	-35.2225
AT5G61150:E004	24604510-24604598	0.759735	6.13549e-08	0.000134061	6.18204	-36.4522
AT5G61150:E008	24605872-24606193	0.141632	8.31971e-06	0.0046472	71.4554	0.940577
